# Supplementary material for: The Lung Microbiome of Ugandan HIV-Infected Pneumonia Patients Is Compositionally and Functionally Distinct from That of San Franciscan Patients
Source: PLoS One. 2014 Apr 21;9(4):e95726. doi: 10.1371/journal.pone.0095726 (PMC3994144; doi:10.1371/journal.pone.0095726)
Supplement: File S2 — (XLSX) [file pone.0095726.s002.xlsx]

## Sheet: TableS1
Table S1. Relationships between antibiotics administration and lower airway bacterial community composition in Ugandan HIV-infected patients.
Antibiotics		N		R2	p-value
Septrin	Any time before BAL	58	74% administered	0.01	0.75
	Days within two weeks before BAL	58	12, 0-14 (Median, Min-Max)	0.013	0.63
Penicillin	Any time before BAL	58	47% administered	0.014	0.55
	Days within two weeks before BAL	55	0, 0-14 (Median, Min-Max)	0.023	0.23
Ceftriaxone	Any time before BAL	54	59% administered	0.025	0.23
	Days within two weeks before BAL	56	1, 0-2 (Median, Min-Max)	0.022	0.28
Quinolone	Any time before BAL	57	11% administered	0.026	0.17
	Days within two weeks before BAL	59	0, 0-11 (Median, Min-Max)	0.026	0.16
Macrolide	Any time before BAL	57	18% administered	0.0072	0.94
	Days within two weeks before BAL	59	0, 0-12 (Median, Min-Max)	0.0082	0.87
Fluconazole	Any time before BAL	51	18% administered	0.022	0.28
	Days within two weeks before BAL	51	0, 0-8 (Median, Min-Max)	0.036	0.09
Any antibiotics	Any time before BAL	58	98% administered	0.034	0.14
	Days within two weeks before BAL	49	14, 0-14 (Median, Min-Max)	0.021	0.38

## Sheet: TableS2
Table S2. Primer setsused in this study.
Gene	Ref Seq	Primer	Sequence (5'-3')	Reference
TNF-alpha	NM_000594.2	human TNFΑ	CTTCAGACACCCTCAACCTCTT	Sanada et al., 2012
			CACATTCCTGAATCCCAGGT
IL-6	NM_000600.3	human IL6	GATGGCTGAAAAAGATGGATGC	Sanada et al., 2012
			CTGCAGGAACTGGATCAGGACT
GAPDH	NM_002046.3	human GAPDH	TGCCCTCAACGACCACTTTG	Sanada et al., 2012
			TTCCTCTTGTGCTCTTGCTGGG
IDO1	NM_002164	IDO1_probe	IDT Hs.PT.51.3356559
		IDO1_primer1
		IDO1_primer2
IL-17	NA	Hm_IL-17A_F	5’-ACCAATCCCAAAAGGTCCTC-3’	Grivennikov et al., 2012
		Hm_IL-17A_R	5’-CACTTTGCCTCCCAGATCAC-3’
IL-4	NA	Hm_IL-4_F	5′-ACAGCCTCACAGAGCAGAAGACT-3′	Loots et al., 2000
		Hm_IL-4_R	5′-GTGTTCTTGGAGGCAGCAAAG-3′
IL-13	NA	Hm_IL-13_F	5’- CAGAAGCTCCGCTCTGCAAT-3′	Loots et al., 2000
		Hm_IL-13_R	5′-ACACGTTGATCAGGGATTCCA-3′
MMP-9	NA	mmp9_F	TTGACAGCGACAAGAAGTGG	Ito et al., 2007
		mmp9_R	GCCATTCACGTCGTCCTTAT
muc5ac	XM_003119481	muc5AC_primer1	IDT Hs.PT.56.14594954
		muc5AC_primer2
Sanada T et al., Nature. 2012, 483(7391):623-6.
Grivennikov et al., Nature. 2012, 491(7423):254-8.
Loots et al., Science. 2000, 288(5463):136-40.
Ito et al., Oncogene. 2007, 26(51):7194-203.

## Sheet: TableS3
Table S3. Detected taxa and their frequency in Ugandan HIV-infected airway samples.
Frequency of Detection in Ugandan Samples	Frequency of Detection in San Francisco Samples	G2 OTU	Taxonomy						Reported Pathogenesis	Representative Sequence
			Phylum	Class	Order	Family	Genus	Species		Accession Number	Greengenes ID	Representative Sequence
60	14	88	Actinobacteria	Actinobacteria	Bifidobacteriales	Bifidobacteriaceae	Bifidobacterium	unclassified		AY278612.1	gg_id:87249	Bifidobacteriaceae genomosp. C1
60	15	467	Lentisphaerae	Lentisphaerae	Victivallales	Victivallaceae	unclassified	unclassified		AJ431234.1	gg_id:79161	Cytophaga sp. str. Dex80-43
60	13	709	Lentisphaerae	Lentisphaerae	Victivallales	Victivallaceae	unclassified	unclassified		AJ441226.1	gg_id:112337	hydrothermal vent polychaete mucous clone P. palm C/A 24
60	5	2017	Proteobacteria	Gammaproteobacteria	Pseudomonadales	Pseudomonadaceae	Pseudomonas	unclassified		AB180734.1	gg_id:102043	Pseudomonas putida str. MT4
60	15	2257	Proteobacteria	Alphaproteobacteria	Rhodobacterales	Rhodobacteraceae	unclassified	unclassified		AF254107.1	gg_id:27774	hydrothermal vent strain str. NF18
60	6	2374	Proteobacteria	Gammaproteobacteria	Pseudomonadales	Pseudomonadaceae	Pseudomonas	unclassified		D37925.1	gg_id:8576	Pseudomonas putida str. PB4
60	15	2747	Proteobacteria	Gammaproteobacteria	Oceanospirillales	ZA3412c	unclassified	unclassified		AF382137.1	gg_id:79355	bacterioplankton clone ZA3412c
60	15	5571	Firmicutes	Bacilli	Bacillales	Bacillaceae	Bacillus	unclassified		AY030328.1	gg_id:36125	Bacillus licheniformis str. KL-068
60	15	5774	Proteobacteria	Epsilonproteobacteria	Campylobacterales	Helicobacteraceae	Sulfurovum	unclassified		AY531576.1	gg_id:107839	Indian Ocean hydrothermal vent clone SF_C23-G3
60	15	6075	Firmicutes	Bacilli	Bacillales	Bacillaceae	Bacillus	unclassified		AY530960.1	gg_id:100297	Bacillus licheniformis str. HK-1
60	15	6264	Firmicutes	Bacilli	Bacillales	Bacillaceae	Bacillus	unclassified		AB018486.1	gg_id:14760	Bacillus subtilis str. ATCC 6633
60	14	6308	Firmicutes	Bacilli	Bacillales	Bacillaceae	Bacillus	unclassified		AY603656.2	gg_id:106861	Bacillus malacitensis str. CR-95
60	15	6413	Firmicutes	Bacilli	Bacillales	Bacillaceae	Bacillus	unclassified		AY462211.1	gg_id:110210	Bacillus subtilis str. DF41
60	15	6633	Firmicutes	Bacilli	Bacillales	Bacillaceae	Bacillus	unclassified		AY219900.1	gg_id:83777	Bacillus subtilis
60	14	6651	Firmicutes	Bacilli	Bacillales	Bacillaceae	Bacillus	unclassified		AY162132.1	gg_id:76502	Bacillus subtilis str. MA12
60	14	6770	Firmicutes	Bacilli	Bacillales	Bacillaceae	Bacillus	unclassified		AY462198.1	gg_id:109922	Bacillus subtilis str. DF11
60	15	6991	Firmicutes	Bacilli	Bacillales	Bacillaceae	Bacillus	unclassified		AY189750.1	gg_id:79819	Bacillus mojavensis str. M-1
60	12	7504	Bacteroidetes	Bacteroidia	Bacteroidales	RikenellaceaeII	unclassified	unclassified		AY244902.1	gg_id:84178	cow rumen clone BF24
60	13	7541	Bacteroidetes	Bacteroidia	Bacteroidales	RikenellaceaeII	unclassified	unclassified		AB185606.1	gg_id:99953	rumen clone F24-D06
60	14	7953	Bacteroidetes	Bacteroidia	Bacteroidales	RikenellaceaeII	unclassified	unclassified		AY239409.1	gg_id:95688	rat feces clone rc2-30(4)
60	14	7976	Bacteroidetes	Bacteroidia	Bacteroidales	RikenellaceaeII	unclassified	unclassified		AY188300.1	gg_id:80683	marine? clone KD2-33
60	15	8028	Bacteroidetes	Bacteroidia	Bacteroidales	RikenellaceaeII	unclassified	unclassified		AY244952.1	gg_id:84958	cow rumen clone BE36
60	14	8235	Bacteroidetes	Bacteroidia	Bacteroidales	Prevotellaceae	Prevotella	unclassified		AB185769.1	gg_id:100912	rumen clone U29-C10
60	15	8714	Bacteroidetes	Bacteroidia	Bacteroidales	RikenellaceaeII	unclassified	unclassified		AJ488099.1	gg_id:66165	chlorobenzene-degrading consortium clone IIIB-28
60	15	8923	Bacteroidetes	Bacteroidia	Bacteroidales	RikenellaceaeII	unclassified	unclassified		AY216454.1	gg_id:81597	temperate estuarine mud clone KM66
60	15	9068	Bacteroidetes	Bacteroidia	Bacteroidales	RikenellaceaeII	unclassified	unclassified		AY216441.1	gg_id:81507	temperate estuarine mud clone KM93
60	15	9489	Firmicutes	Clostridia	Clostridiales	Veillonellaceae	unclassified	unclassified		AY423746.1	gg_id:97870	human distal esophagus clone 9-1-7
60	15	9608	Firmicutes	Clostridia	Clostridiales	Lachnospiraceae	unclassified	unclassified		AJ306757.1	gg_id:102610	DCP-dechlorinating consortium clone SHA-88
60	15	9784	Firmicutes	Clostridia	Clostridiales	Lachnospiraceae	unclassified	unclassified		AY349373.1	gg_id:92717	human oral cavity clone JH012
60	15	9918	Firmicutes	Clostridia	Clostridiales	Lachnospiraceae	unclassified	unclassified		AY211674.1	gg_id:97742	Gulf Mexico seafloor sediment clone GoM GC234 604E
60	15	10805	Firmicutes	Clostridia	Clostridiales	Lachnospiraceae	unclassified	unclassified		AB185671.1	gg_id:107768	rumen clone U28-B05
60	14	11079	Firmicutes	Clostridia	Clostridiales	Lachnospiraceae	Coprococcus	unclassified		AJ408972.1	gg_id:72481	human colonic clone HuCA20
60	15	11124	Firmicutes	Clostridia	Clostridiales	Lachnospiraceae	unclassified	unclassified		AJ576359.1	gg_id:107607	hindgut homogenate Pachnoda ephippiata larva clone PeH45
59	3	1804	Proteobacteria	Gammaproteobacteria	Pseudomonadales	Pseudomonadaceae	Pseudomonas	unclassified		D84004.1	gg_id:8606	Pseudomonas oryzihabitans str. IAM1568
59	9	2011	Proteobacteria	Gammaproteobacteria	Pseudomonadales	Pseudomonadaceae	Pseudomonas	unclassified		AF494092.1	gg_id:67520	Burkholderia caryophylli str. YS13
59	15	4083	Proteobacteria	Betaproteobacteria	Burkholderiales	Burkholderiaceae	Ralstonia	unclassified		AJ539233.1	gg_id:79758	Ralstonia insidiosa str. CCUG 46388
59	15	5403	Firmicutes	Bacilli	Bacillales	Bacillaceae	Bacillus	unclassified		AB042061.1	gg_id:83961	Bacillus subtilis str. IAM 12118T
59	15	5833	Firmicutes	Bacilli	Bacillales	Bacillaceae	Bacillus	unclassified		AF142574.1	gg_id:14747	Bacillus subtilis str. ATCC9799
59	12	5863	Firmicutes	Bacilli	Bacillales	Bacillaceae	Bacillus	unclassified		AB021198.1	gg_id:28010	Bacillus vallismortis str. DSM11031
59	15	6042	Firmicutes	Bacilli	Bacillales	Bacillaceae	Bacillus	unclassified		X60646.1	gg_id:14727	Bacillus subtilis str. NCDO 1769
59	15	6856	Firmicutes	Bacilli	Bacillales	Bacillaceae	Bacillus	unclassified		AB018485.1	gg_id:14720	Bacillus subtilis str. OG-01-fringe
59	14	7068	Firmicutes	Bacilli	Bacillales	Bacillaceae	Bacillus	unclassified		AY030334.1	gg_id:46335	Bacillus mojavensis str. KL-154
59	14	7727	Bacteroidetes	Bacteroidia	Bacteroidales	RikenellaceaeII	unclassified	unclassified		AB088920.2	gg_id:105182	termite gut homogenate clone Rs-N39
59	13	7747	Cyanobacteria	Nostocophycideae	Nostocales	Nostocaceae	Cylindrospermopsis	Cylindrospermopsis raciborskii		AF516734.1	gg_id:60830	Cylindrospermopsis raciborskii str. Brazil 2
59	14	7996	Bacteroidetes	Bacteroidia	Bacteroidales	RikenellaceaeII	unclassified	unclassified		AF376233.1	gg_id:74314	ckncm329-B6-2 clone
59	14	8440	Bacteroidetes	Bacteroidia	Bacteroidales	RikenellaceaeII	unclassified	unclassified		AB186818.1	gg_id:106620	polychlorinated dioxin dechlorinating microcosm clone TSBZ10
59	9	9046	Proteobacteria	Deltaproteobacteria	Desulfobacterales	Nitrospinaceae	unclassified	unclassified		AY211659.1	gg_id:95547	Gulf Mexico seafloor sediment clone GoM GC185 508E
59	15	10140	Firmicutes	Clostridia	Clostridiales	Lachnospiraceae	unclassified	unclassified		AY176772.1	gg_id:99126	Garciella nitratireducens str. Met 79; DSM 15102; CIP 107615
59	15	10513	Firmicutes	Clostridia	Clostridiales	Lachnospiraceae	unclassified	unclassified		AJ536839.1	gg_id:95905	chemocline clone 263
59	14	10877	Cyanobacteria	Chloroplast	Streptophyta	unclassified	sfA	unclassified		V00165.1	gg_id:3514	Nicotiana tabacum (tobacco)
58	3	2026	Proteobacteria	Gammaproteobacteria	Pseudomonadales	Pseudomonadaceae	Pseudomonas	unclassified		X95745.1	gg_id:8655	Pseudomonas avellanae str. P90
58	3	2153	Proteobacteria	Gammaproteobacteria	Pseudomonadales	Pseudomonadaceae	Pseudomonas	unclassified		AF326379.1	gg_id:41675	Pseudomonas syringae
58	11	2230	Proteobacteria	Gammaproteobacteria	Enterobacteriales	Enterobacteriaceae	Morganella	Morganella morganii		AB089243.1	gg_id:83678	Morganella morganii str. JCM1672
58	6	2887	Proteobacteria	Gammaproteobacteria	Pseudomonadales	Pseudomonadaceae	Pseudomonas	unclassified		AF511433.1	gg_id:65400	Pseudomonas fluorescens CCCO8
58	1	3062	Proteobacteria	Gammaproteobacteria	Pseudomonadales	Pseudomonadaceae	Pseudomonas	unclassified		AB167247.1	gg_id:107956	Pseudomonas borealis str. c134
58	3	3212	Proteobacteria	Gammaproteobacteria	Pseudomonadales	Pseudomonadaceae	Pseudomonas	unclassified		Z76654.1	gg_id:8607	Pseudomonas amygdali str. LMG 2123T ()
58	1	3368	Proteobacteria	Gammaproteobacteria	Pseudomonadales	Pseudomonadaceae	Pseudomonas	unclassified		AF131104.1	gg_id:8590	Pseudomonas putida str. MTB5
58	15	5421	Firmicutes	Bacilli	Bacillales	Bacillaceae	Bacillus	unclassified		AY603658.1	gg_id:107172	Bacillus velezensis str. CR-502
58	15	5480	Firmicutes	Bacilli	Bacillales	Bacillaceae	Bacillus	unclassified		AY787000.1	gg_id:109010	Bacillus subtilis str. CICC 10088
58	12	5684	Firmicutes	Bacilli	Bacillales	Bacillaceae	Bacillus	unclassified		AF318900.1	gg_id:17774	Bacillus subtilis str. N10; BGSC 3A17
58	15	5930	Firmicutes	Bacilli	Bacillales	Bacillaceae	Bacillus	unclassified		AY162129.1	gg_id:76813	Bacillus subtilis str. WP1-21
58	15	5954	Firmicutes	Bacilli	Bacillales	Bacillaceae	Bacillus	unclassified		Z82044.1	gg_id:14754	Bacillus subtilis str. 168
58	13	5985	Firmicutes	Bacilli	Bacillales	Bacillaceae	Bacillus	unclassified		AY462216.1	gg_id:110763	Bacillus subtilis str. DF60
58	14	6298	Firmicutes	Bacilli	Bacillales	Bacillaceae	Bacillus	unclassified		AY167806.1	gg_id:77320	Bacillus licheniformis str. SAFN-031
58	12	6393	Firmicutes	Bacilli	Bacillales	Bacillaceae	Bacillus	unclassified		AB115957.1	gg_id:90999	Bacillus pumilus str. KT1012
58	14	6399	Firmicutes	Bacilli	Bacillales	Bacillaceae	Bacillus	unclassified		AY553098.1	gg_id:104407	Bacillus subtilis str. MO5
58	15	6536	Firmicutes	Bacilli	Bacillales	Bacillaceae	Bacillus	unclassified		AY775778.1	gg_id:107843	Bacillus subtilis str. BFAS
58	11	6702	Proteobacteria	Epsilonproteobacteria	Campylobacterales	Helicobacteraceae	Sulfurovum	unclassified		AY225614.1	gg_id:96015	iron-rich substrate exposed to Mid-Atlantic Ridge vent clone AT-cs3
58	15	6822	Firmicutes	Bacilli	Bacillales	Bacillaceae	Bacillus	unclassified		AF142577.1	gg_id:14758	Bacillus subtilis str. PY79
58	14	6839	Firmicutes	Bacilli	Bacillales	Bacillaceae	Bacillus	unclassified		AY162133.1	gg_id:74972	Bacillus subtilis str. BZ15
58	15	6971	Firmicutes	Bacilli	Bacillales	Bacillaceae	Bacillus	unclassified		AJ544538.1	gg_id:101989	Bacillus subtilis str. US116
58	15	6997	Firmicutes	Bacilli	Bacillales	Bacillaceae	Bacillus	unclassified		AY279195.1	gg_id:86963	Bacillus cereus str. KNUC53
58	15	7053	Firmicutes	Bacilli	Bacillales	Bacillaceae	Bacillus	unclassified		AY162128.1	gg_id:76767	Bacillus subtilis str. HAZ14
58	15	7070	Firmicutes	Bacilli	Bacillales	Bacillaceae	Bacillus	unclassified		AF008220.1	gg_id:14713	Bacillus subtilis
58	10	7088	Acidobacteria	Acidobacteria	Acidobacteriales	Acidobacteriaceae	unclassified	unclassified		AY326582.1	gg_id:136930	Amazon soil clone 31-1
58	15	7091	Firmicutes	Bacilli	Bacillales	Bacillaceae	Bacillus	unclassified		AB018484.1	gg_id:14759	Bacillus subtilis str. OG-01-center
58	14	7110	Firmicutes	Bacilli	Bacillales	Bacillaceae	Bacillus	unclassified		AY605932.1	gg_id:101762	Bacillus velezensis str. CR-11
58	15	7138	Firmicutes	Bacilli	Bacillales	Bacillaceae	Bacillus	unclassified		AY820954.1	gg_id:109332	Bacillus nematotocita str. B-16
58	14	7384	Bacteroidetes	Bacteroidia	Bacteroidales	RikenellaceaeII	unclassified	unclassified		AJ306737.1	gg_id:101390	DCP-dechlorinating consortium clone SHA-13
58	12	7575	Proteobacteria	Alphaproteobacteria	Rhizobiales	Nordellaceae	Nordella	unclassified		AY221059.1	gg_id:85551	Mammoth cave clone CCM24a
58	10	8420	Bacteroidetes	Bacteroidia	Bacteroidales	RikenellaceaeII	unclassified	unclassified		AY510256.1	gg_id:109318	microbial mat sulfidic cave spring Lower Kane Cave clone LKC3_102b.33
58	11	8473	Bacteroidetes	Bacteroidia	Bacteroidales	RikenellaceaeII	unclassified	unclassified		AB186809.1	gg_id:101774	polychlorinated dioxin dechlorinating microcosm clone TSAC21
58	15	10339	Firmicutes	Clostridia	Clostridiales	Lachnospiraceae	unclassified	unclassified		AB088950.1	gg_id:77867	termite gut homogenate clone Rs-B88 bacterium
57	1	2700	Proteobacteria	Gammaproteobacteria	Pseudomonadales	Pseudomonadaceae	Pseudomonas	unclassified		AF130950.1	gg_id:8581	Pseudomonas syringae str. A90
57	3	2721	Proteobacteria	Gammaproteobacteria	Pseudomonadales	Pseudomonadaceae	Pseudomonas	unclassified		AB060137.1	gg_id:62341	Pseudomonas cremoricolorata str. IAM 1541T
57	7	2880	Proteobacteria	Gammaproteobacteria	Enterobacteriales	Enterobacteriaceae	unclassified	unclassified		AJ506794.2	gg_id:60690	Pantoea agglomerans str. MY1
57	10	3497	Proteobacteria	Betaproteobacteria	Burkholderiales	Burkholderiaceae	Ralstonia	unclassified		AY741342.1	gg_id:105598	Ralstonia pickettii str. ATCC 27511
57	15	5389	Firmicutes	Bacilli	Bacillales	Bacillaceae	Bacillus	unclassified		AJ620368.1	gg_id:100742	Brevibacterium halotolerans str. LMG 21660
57	15	5629	Firmicutes	Bacilli	Bacillales	Bacillaceae	Bacillus	unclassified		AB065370.1	gg_id:73711	Bacillus subtilis
57	11	5850	Firmicutes	Bacilli	Bacillales	Bacillaceae	Bacillus	unclassified		AY310301.1	gg_id:88830	Bacillus subtilis str. BGSC 3A23
57	15	5947	Firmicutes	Bacilli	Bacillales	Bacillaceae	Bacillus	unclassified		AY030329.1	gg_id:32365	Bacillus mojavensis str. KL-070
57	14	6034	Firmicutes	Bacilli	Bacillales	Bacillaceae	Bacillus	unclassified		AB115958.1	gg_id:91214	Bacillus subtilis str. KT1002
57	13	6460	Firmicutes	Bacilli	Bacillales	Bacillaceae	Bacillus	unclassified		AY296813.1	gg_id:101803	Bacillus licheniformis str. IBT018
57	15	6591	Firmicutes	Bacilli	Bacillales	Bacillaceae	Bacillus	unclassified		AY800557.1	gg_id:108974	Bacillus subtilis str. N-6
57	14	6714	Firmicutes	Bacilli	Bacillales	Bacillaceae	Bacillus	unclassified		AF549498.1	gg_id:57756	Bacillus subtilis
57	15	7049	Firmicutes	Bacilli	Bacillales	Bacillaceae	Bacillus	unclassified		AJ867389.1	gg_id:110107	Bacillus subtilis
57	14	7264	Bacteroidetes	Bacteroidia	Bacteroidales	Prevotellaceae	Prevotella	unclassified		AY350613.1	gg_id:93053	Prevotella sp. str. W3326
57	13	7324	Acidobacteria	Acidobacteria	Acidobacteriales	Acidobacteriaceae	unclassified	unclassified		AY723961.2	gg_id:111903	soil clone DUNssu002
57	11	9470	Firmicutes	Clostridia	Clostridiales	Lachnospiraceae	unclassified	unclassified		AY854355.1	gg_id:111130	herbivore gastrointestinal tract clone Thompsons77
56	14	1914	Bacteroidetes	Sphingobacteria	Sphingobacteriales	Flammeovirgaceae	Roseivirga	unclassified		AY753206.1	gg_id:104191	Marine isolate str. KMM 6058
56	5	2034	Proteobacteria	Gammaproteobacteria	Enterobacteriales	Enterobacteriaceae	unclassified	unclassified		AB004744.1	gg_id:10064	Enterobacter asburiae str. JCM6051
56	1	2602	Proteobacteria	Gammaproteobacteria	Pseudomonadales	Pseudomonadaceae	Pseudomonas	unclassified		AJ308311.1	gg_id:21401	Pseudomonas putida str. Biotype ICMP 13629; ATCC 17392
56	2	2686	Proteobacteria	Gammaproteobacteria	Pseudomonadales	Pseudomonadaceae	Pseudomonas	unclassified		AJ012712.1	gg_id:8701	Pseudomonas borealis MA342
56	2	2924	Proteobacteria	Gammaproteobacteria	Pseudomonadales	Pseudomonadaceae	Pseudomonas	unclassified		AY242068.1	gg_id:102312	Pseudomonas pv. syringae str. FG11
56	3	2958	Proteobacteria	Gammaproteobacteria	Pseudomonadales	Pseudomonadaceae	Pseudomonas	unclassified		AJ308298.1	gg_id:51733	Pseudomonas agarici ICMP 2656
56	2	3046	Proteobacteria	Gammaproteobacteria	Pseudomonadales	Pseudomonadaceae	Pseudomonas	unclassified		AJ249382.1	gg_id:22698	Pseudomonas frederiksbergensis str. JAJ28
56	2	3516	Proteobacteria	Gammaproteobacteria	Xanthomonadales	Xanthomonadaceae	Stenotrophomonas	unclassified		AJ293469.1	gg_id:50487	Stenotrophomonas maltophilia str. c20
56	9	4227	Proteobacteria	Betaproteobacteria	Burkholderiales	Burkholderiaceae	Ralstonia	unclassified		AF207892.1	gg_id:47343	Ralstonia solanacearum str. CFBP712
56	2	4557	Proteobacteria	Gammaproteobacteria	Xanthomonadales	Xanthomonadaceae	Stenotrophomonas	unclassified		AB167174.1	gg_id:107893	Stenotrophomonas maltophilia str. c301
56	2	4583	Proteobacteria	Gammaproteobacteria	Xanthomonadales	Xanthomonadaceae	Stenotrophomonas	unclassified		AY738614.1	gg_id:105623	Stenotrophomonas maltophilia str. nj1
56	5	5238	Proteobacteria	Betaproteobacteria	Burkholderiales	Burkholderiaceae	Ralstonia	unclassified		AY043378.1	gg_id:112275	Ralstonia mannitolilytica str. AU428
56	15	6488	Firmicutes	Bacilli	Bacillales	Bacillaceae	Bacillus	unclassified		AY553094.1	gg_id:103800	Bacillus subtilis str. MO1
56	11	6734	Firmicutes	Bacilli	Bacillales	Bacillaceae	Bacillus	unclassified		AY842875.1	gg_id:109645	Bacillus licheniformis str. CICC10182
56	7	7926	Proteobacteria	Deltaproteobacteria	Desulfobacterales	Nitrospinaceae	unclassified	unclassified		AJ296568.1	gg_id:24687	uranium mining mill tailing clone GR-296.II.52 GR-296.I.52
56	11	8000	Cyanobacteria	Nostocophycideae	Nostocales	Nostocaceae	Cylindrospermopsis	Cylindrospermopsis raciborskii		AB115471.1	gg_id:101333	Cylindrospermopsis raciborskii str. DMKU51006
56	8	8609	Proteobacteria	Deltaproteobacteria	Desulfobacterales	Nitrospinaceae	unclassified	unclassified		AY177804.1	gg_id:78912	Antarctic sediment clone LH5_30
56	13	8959	Acidobacteria	Acidobacteria	Acidobacteriales	Acidobacteriaceae	unclassified	unclassified		AJ292586.1	gg_id:47557	PCB-polluted soil clone WD276
56	13	10012	Firmicutes	Clostridia	Clostridiales	Lachnospiraceae	unclassified	unclassified		AY211678.1	gg_id:96218	Gulf Mexico seafloor sediment clone GoM GC234 616E
55	1	1818	Proteobacteria	Gammaproteobacteria	Pseudomonadales	Pseudomonadaceae	Pseudomonas	unclassified		AJ537602.1	gg_id:79601	Pseudomonas meridiana str. CMS 38
55	0	2491	Proteobacteria	Gammaproteobacteria	Pseudomonadales	Pseudomonadaceae	Pseudomonas	unclassified		AF502594.1	gg_id:66559	Pseudomonas monteilii str. C11
55	12	2574	Bacteroidetes	Sphingobacteria	Sphingobacteriales	Flammeovirgaceae	unclassified	unclassified		AY193144.1	gg_id:79737	marine sediment clone Bol18
55	3	2595	Proteobacteria	Gammaproteobacteria	Pseudomonadales	Pseudomonadaceae	Pseudomonas	unclassified		AY573033.1	gg_id:101162	Pseudomonas sp. str. ARCTIC-P33
55	9	4380	Proteobacteria	Betaproteobacteria	Burkholderiales	Burkholderiaceae	Ralstonia	unclassified		AB021403.1	gg_id:7408	Ralstonia syzygii str. ATCC 49543T
55	1	4704	Proteobacteria	Gammaproteobacteria	Xanthomonadales	Xanthomonadaceae	Stenotrophomonas	unclassified		AY748889.1	gg_id:100468	Stenotrophomonas maltophilia N6.8
55	1	5180	Proteobacteria	Gammaproteobacteria	Xanthomonadales	Xanthomonadaceae	Stenotrophomonas	unclassified		AJ293466.1	gg_id:39173	Stenotrophomonas maltophilia str. e-p20
55	15	5518	Firmicutes	Bacilli	Bacillales	Bacillaceae	Bacillus	unclassified		AF233579.1	gg_id:36092	Bacillus subtilis var. chungkookjang str. BS-4 var.
55	14	5520	Firmicutes	Bacilli	Bacillales	Bacillaceae	Bacillus	unclassified		AY842873.1	gg_id:110248	Bacillus licheniformis str. CICC10094
55	14	6235	Firmicutes	Bacilli	Bacillales	Bacillaceae	Bacillus	unclassified		AY260858.1	gg_id:84840	Bacillus subtilis str. WN696
55	13	6583	Firmicutes	Bacilli	Bacillales	Bacillaceae	Bacillus	unclassified		AB177641.1	gg_id:107889	Bacillus subtilis H20
55	13	6724	Firmicutes	Bacilli	Bacillales	Paenibacillaceae	Paenibacillus	unclassified		AF537343.3	gg_id:104054	Bacillus sp. str. MZLU
55	15	6959	Firmicutes	Bacilli	Bacillales	Bacillaceae	Bacillus	unclassified		AY805232.1	gg_id:109012	Bacillus subtilis str. BSK
55	14	7200	Bacteroidetes	Bacteroidia	Bacteroidales	Prevotellaceae	Prevotella	unclassified		AB185507.1	gg_id:103209	rumen clone F23-A04
55	14	7532	Bacteroidetes	Bacteroidia	Bacteroidales	Prevotellaceae	Prevotella	unclassified		AB185541.1	gg_id:104591	rumen clone F23-D10
55	6	7539	Proteobacteria	Deltaproteobacteria	Desulfobacterales	Nitrospinaceae	unclassified	unclassified		AJ306774.1	gg_id:66925	DCP-dechlorinating consortium clone SHA-72
55	14	8596	Bacteroidetes	Bacteroidia	Bacteroidales	Prevotellaceae	Prevotella	unclassified		AY349401.1	gg_id:92942	human oral cavity clone IK053
55	14	9109	Bacteroidetes	Bacteroidia	Bacteroidales	RikenellaceaeII	unclassified	unclassified		AJ538351.1	gg_id:136501	Formation pseudo-terminal fragments bias affecting terminal restriction fragment length polymorphism microbial structure hindgut homogenate Pachnoda ephippiata clone
55	14	10952	Firmicutes	Clostridia	Clostridiales	Lachnospiraceae	Coprococcus	unclassified		AB185771.1	gg_id:104752	rumen clone U29-C12
54	1	1938	Proteobacteria	Gammaproteobacteria	Pseudomonadales	Pseudomonadaceae	Pseudomonas	unclassified		Z76656.1	gg_id:8702	Pseudomonas chlororaphis str. DSM 6698T ()
54	6	2066	Proteobacteria	Gammaproteobacteria	Pseudomonadales	Pseudomonadaceae	Pseudomonas	Pseudomonas mediterranea		AF386080.1	gg_id:58547	Pseudomonas mediterranea str. CFBP 5447
54	6	2408	Proteobacteria	Gammaproteobacteria	Pseudomonadales	Pseudomonadaceae	Pseudomonas	unclassified		AB021397.1	gg_id:8571	Pseudomonas asplenii str. ATCC 23835T
54	0	3111	Proteobacteria	Gammaproteobacteria	Pseudomonadales	Pseudomonadaceae	Pseudomonas	unclassified		AY738626.1	gg_id:102117	Pseudomonas putida
54	3	3267	Proteobacteria	Gammaproteobacteria	Oceanospirillales	Alteromonadaceae	Microbulbifer	unclassified		AY224196.1	gg_id:81821	Microbulbifer sp. str. Th/B/38
54	13	3518	Proteobacteria	Betaproteobacteria	Methylophilales	Methylophilaceae	unclassified	unclassified		AY678526.1	gg_id:99150	estuarine sediment clone C319a-R8C-F4
54	0	4390	Proteobacteria	Gammaproteobacteria	Xanthomonadales	Xanthomonadaceae	Stenotrophomonas	unclassified		AJ293464.1	gg_id:43807	Stenotrophomonas maltophilia str. e-p3
54	11	5762	Firmicutes	Bacilli	Bacillales	Bacillaceae	Bacillus	unclassified		AY509228.1	gg_id:104385	Bacillus niacini str. S154
54	12	5842	Firmicutes	Bacilli	Bacillales	Bacillaceae	Bacillus	unclassified		BA000034.2	gg_id:128521	Streptococcus pyogenes str. SSI-1
54	11	6119	Firmicutes	Bacilli	Bacillales	Bacillaceae	Bacillus	unclassified		AY462212.1	gg_id:109606	Bacillus sp. str. DF44
54	10	7609	Bacteroidetes	Bacteroidia	Bacteroidales	Prevotellaceae	Prevotella	unclassified		AY550996.1	gg_id:99512	human carious dentine clone IDR-CEC-0024
54	12	8882	Bacteroidetes	Bacteroidia	Bacteroidales	Prevotellaceae	Prevotella	unclassified		AB185783.1	gg_id:101192	rumen clone U29-E03
54	11	9865	Firmicutes	Clostridia	Clostridiales	Lachnospiraceae	unclassified	unclassified		AY854278.2	gg_id:109967	herbivore gastrointestinal tract clone CATTLE_16
54	14	9901	Firmicutes	Clostridia	Clostridiales	Lachnospiraceae	unclassified	unclassified		AY134903.1	gg_id:59564	Necrotizing Ulcerative Periodontitis HIV-Positive Subjects Eubacterium oral clone FX028
54	13	10155	Firmicutes	Clostridia	Clostridiales	Veillonellaceae	unclassified	unclassified		AB185593.1	gg_id:103395	rumen clone F24-C02
54	8	10768	Proteobacteria	Alphaproteobacteria	Rhizobiales	Bradyrhizobiaceae	Bradyrhizobium	Bradyrhizobium elkanii		AF417556.1	gg_id:44293	Bradyrhizobium elkanii str. DASA35013
54	12	10818	Firmicutes	Clostridia	Clostridiales	Lachnospiraceae	unclassified	unclassified		AJ576422.1	gg_id:106224	midgut homogenate Pachnoda ephippiata larva clone PeM68
53	13	1146	Actinobacteria	Actinobacteria	Bifidobacteriales	Bifidobacteriaceae	Bifidobacterium	unclassified		AY174108.1	gg_id:78797	Bifidobacterium psychraerophilum str. T16
53	1	1886	Proteobacteria	Gammaproteobacteria	Pseudomonadales	Pseudomonadaceae	Pseudomonas	unclassified		AJ308306.1	gg_id:37605	Pseudomonas fluorescens str. Biotype F ICMP 13616; ATCC 12983
53	2	1894	Proteobacteria	Gammaproteobacteria	Pseudomonadales	Pseudomonadaceae	Pseudomonas	unclassified		AY271793.1	gg_id:109330	Pseudomonas fluorescens str. VKM B-2168
53	0	2355	Proteobacteria	Gammaproteobacteria	Pseudomonadales	Pseudomonadaceae	Pseudomonas	unclassified		AJ537601.1	gg_id:79157	Pseudomonas antarctica str. CMS 35
53	1	2362	Proteobacteria	Gammaproteobacteria	Pseudomonadales	Pseudomonadaceae	Pseudomonas	unclassified		AF105390.1	gg_id:8640	Pseudomonas syringae 010297
53	0	3025	Proteobacteria	Gammaproteobacteria	Pseudomonadales	Pseudomonadaceae	Pseudomonas	unclassified		AF511511.1	gg_id:65394	Pseudomonas syringae SaU8
53	2	3096	Proteobacteria	Gammaproteobacteria	Pseudomonadales	Pseudomonadaceae	Pseudomonas	unclassified		AY450557.1	gg_id:108449	Pseudomonas putida str. Q
53	0	3143	Proteobacteria	Gammaproteobacteria	Pseudomonadales	Pseudomonadaceae	Pseudomonas	unclassified		Z76665.1	gg_id:8518	Pseudomonas oleovorans str. DSM 1045T ()
53	2	3225	Proteobacteria	Gammaproteobacteria	Pseudomonadales	Pseudomonadaceae	Pseudomonas	unclassified		AF348507.1	gg_id:72628	Pseudomonas tolaasii str. ND6-2
53	12	3357	Proteobacteria	Gammaproteobacteria	Oceanospirillales	Litincolaceae	Litincola	unclassified		AY697893.1	gg_id:100835	Antarctica clone F3C13
53	1	3423	Proteobacteria	Gammaproteobacteria	Pseudomonadales	Pseudomonadaceae	Pseudomonas	unclassified		AF320988.1	gg_id:74047	Pseudomonas tolaasii str. NCPPB 2192
53	8	4159	Firmicutes	Clostridia	Clostridiales	Peptococcaceae	Desulfosporosinus	Desulfosporosinus meridiei		AY214183.1	gg_id:81849	benzene-contaminated groundwater clone ZZ12C8
53	1	4257	Proteobacteria	Gammaproteobacteria	Xanthomonadales	Xanthomonadaceae	Stenotrophomonas	unclassified		AB167177.1	gg_id:107895	Stenotrophomonas maltophilia str. c307
53	1	4657	Proteobacteria	Gammaproteobacteria	Xanthomonadales	Xanthomonadaceae	Stenotrophomonas	unclassified		AF100732.1	gg_id:71585	Stenotrophomonas maltophilia VUN10002
53	14	5732	Firmicutes	Bacilli	Bacillales	Bacillaceae	Bacillus	unclassified		AY530750.1	gg_id:101337	Bacillus subtilis str. Akira3
53	5	6129	Firmicutes	Bacilli	Bacillales	Bacillaceae	Bacillus	unclassified		AF387515.1	gg_id:38198	Bacillus licheniformis str. KL-196
53	15	6756	Firmicutes	Bacilli	Bacillales	Bacillaceae	Bacillus	unclassified		AJ277905.1	gg_id:17874	Bacillus subtilis str. Lactipan
53	14	6947	Firmicutes	Bacilli	Bacillales	Bacillaceae	Bacillus	unclassified		AY114158.1	gg_id:63981	Bacillus subtilis str. GL
53	11	7001	Firmicutes	Bacilli	Bacillales	Paenibacillaceae	Paenibacillus	unclassified		AY518676.1	gg_id:101510	Paenibacillus sp. str. tjsxy2003-j-67
53	14	7269	Bacteroidetes	Bacteroidia	Bacteroidales	RikenellaceaeII	unclassified	unclassified		AY770959.1	gg_id:108331	water injection well Dagang oilfield clone W19
53	7	7362	Bacteroidetes	Bacteroidia	Bacteroidales	RikenellaceaeII	unclassified	unclassified		AF507859.1	gg_id:56341	Mono Lake at depth 35 m station 6 July 2000 clone ML635J-40 bacterium
53	9	8171	Bacteroidetes	Bacteroidia	Bacteroidales	RikenellaceaeII	unclassified	unclassified		AJ289174.1	gg_id:44257	corneal ulcer clone E1-K9
53	11	10916	Tenericutes	Mollicutes	Acholeplasmatales	Acholeplasmataceae	Candidatus Phytoplasma	unclassified		AB052870.1	gg_id:105846	Rice orange leaf phytoplasma str. ROL
52	11	208	Actinobacteria	Actinobacteria	Actinomycetales	Streptomycetaceae	Streptomyces	unclassified		AY785161.1	gg_id:108129	Streptomyces daliensis str. YIM 31724
52	11	240	Actinobacteria	Actinobacteria	Actinomycetales	Streptomycetaceae	Streptomyces	unclassified		AF184081.2	gg_id:11934	Streptomyces scopiformis str. A25
52	11	604	Actinobacteria	Actinobacteria	Actinomycetales	Streptomycetaceae	Streptomyces	unclassified		AB045861.1	gg_id:34014	Streptomyces lipmanii str. JCM 4711
52	11	630	Actinobacteria	Actinobacteria	Actinomycetales	Streptomycetaceae	Streptomyces	unclassified		AY247715.1	gg_id:85226	Streptomyces tendae
52	11	784	Actinobacteria	Actinobacteria	Actinomycetales	Streptomycetaceae	Streptomyces	unclassified		AY314782.1	gg_id:90076	Streptomyces glauciniger str. FXJ14
52	11	858	Actinobacteria	Actinobacteria	Actinomycetales	Streptomycetaceae	Streptomyces	unclassified		AF333113.1	gg_id:36096	Streptomyces thermospinosisporus str. AT10
52	11	1230	Actinobacteria	Actinobacteria	Actinomycetales	Streptomycetaceae	Streptomyces	unclassified		AY370772.1	gg_id:94180	Streptomyces himgiriensis str. RMV-A16
52	11	1327	Actinobacteria	Actinobacteria	Actinomycetales	Streptomycetaceae	Streptomyces	unclassified		X99942.1	gg_id:11962	Streptomyces vellosus str. NRRL8037
52	11	1345	Actinobacteria	Actinobacteria	Actinomycetales	Streptomycetaceae	Streptomyces	unclassified		X80825.1	gg_id:11806	Streptomyces subrutilus str. DSM 40445
52	11	1478	Actinobacteria	Actinobacteria	Actinomycetales	Streptomycetaceae	Streptomyces	unclassified		AF114033.1	gg_id:11941	Streptomyces nodosus str. ATCC14899
52	11	1585	Actinobacteria	Actinobacteria	Actinomycetales	Streptomycetaceae	Streptomyces	unclassified		AY029353.1	gg_id:16961	Streptomyces thermoviolaceus str. AB106
52	1	1859	Proteobacteria	Gammaproteobacteria	Pseudomonadales	Pseudomonadaceae	Pseudomonas	unclassified		AB001446.1	gg_id:42258	Pseudomonas syringae pv. mori str. MAFF 302279 pv.
52	0	2182	Proteobacteria	Gammaproteobacteria	Pseudomonadales	Pseudomonadaceae	Pseudomonas	unclassified		AY308050.1	gg_id:88404	Pseudomonas putida str. AZ22R1
52	0	2591	Proteobacteria	Gammaproteobacteria	Pseudomonadales	Pseudomonadaceae	Pseudomonas	unclassified		AY456706.1	gg_id:105067	Pseudomonas putida str. P3
52	1	2966	Proteobacteria	Gammaproteobacteria	Pseudomonadales	Pseudomonadaceae	Pseudomonas	unclassified		AJ492827.1	gg_id:63919	Pseudomonas cannabina str. CFBP 2341
52	5	3084	Proteobacteria	Gammaproteobacteria	Pseudomonadales	Pseudomonadaceae	Pseudomonas	unclassified		AF094730.1	gg_id:73624	Pseudomonas fluorescens str. ATCC 17573
52	1	3552	Proteobacteria	Gammaproteobacteria	Xanthomonadales	Xanthomonadaceae	Stenotrophomonas	unclassified		AY748888.1	gg_id:100312	Stenotrophomonas maltophilia N5.18
52	5	4013	Proteobacteria	Betaproteobacteria	Burkholderiales	Burkholderiaceae	Ralstonia	unclassified		U28232.1	gg_id:7404	Ralstonia solanacearum str. R780
52	1	4407	Proteobacteria	Gammaproteobacteria	Xanthomonadales	Xanthomonadaceae	Stenotrophomonas	unclassified		AF100731.1	gg_id:25594	Stenotrophomonas maltophilia VUN10001
52	14	4497	Proteobacteria	Betaproteobacteria	Rhodocyclales	Rhodocyclaceae	Dechloromonas	unclassified		AY062126.1	gg_id:30390	prokMSA genbank"
52	15	5427	Firmicutes	Bacilli	Bacillales	Bacillaceae	unclassified	unclassified		AY505530.1	gg_id:105563	Marinococcus sp. str. GSP31
52	12	5469	Firmicutes	Bacilli	Bacillales	Paenibacillaceae	Paenibacillus	unclassified		AJ576374.1	gg_id:99041	midgut homogenate Pachnoda ephippiata larva clone PeM01
52	14	5677	Firmicutes	Bacilli	Bacillales	Bacillaceae	Bacillus	unclassified		AY148429.1	gg_id:71520	Bacillus hackensackii
52	13	5820	Firmicutes	Bacilli	Bacillales	Paenibacillaceae	Paenibacillus	unclassified		AB045097.1	gg_id:100154	Bacillus sp. str. HSCC 1649T (IK-5)
52	13	6446	Acidobacteria	Acidobacteria	Acidobacteriales	Acidobacteriaceae	unclassified	unclassified		AF013534.2	gg_id:1828	soil clone C112
52	13	7076	Firmicutes	Bacilli	Bacillales	Bacillaceae	Bacillus	Bacillus smithii		Z26935.1	gg_id:14573	Bacillus smithii str. DSM 4216
52	14	7276	Bacteroidetes	Bacteroidia	Bacteroidales	RikenellaceaeII	unclassified	unclassified		AF481206.1	gg_id:68354	oral endodontic infection clone MCE7_164
52	13	8462	Bacteroidetes	Bacteroidia	Bacteroidales	Prevotellaceae	Prevotella	unclassified		AY349394.1	gg_id:92629	human oral cavity clone FW035
52	12	8597	Cyanobacteria	Synechococcophycideae	Pseudanabaenales	Pseudanabaenaceae	Pseudanabaena	unclassified		AF448080.1	gg_id:62918	Synechococcus sp. str. PCC 7502
52	14	8912	Bacteroidetes	Bacteroidia	Bacteroidales	Prevotellaceae	Prevotella	unclassified		AY134905.1	gg_id:71907	oral periodontitis clone FX046
52	14	9157	Bacteroidetes	Bacteroidia	Bacteroidales	Prevotellaceae	Prevotella	unclassified		AF481226.1	gg_id:55854	Prevotella sp. str. E7_34
52	2	10819	Proteobacteria	Alphaproteobacteria	Rhizobiales	Bradyrhizobiaceae	Bradyrhizobium	Bradyrhizobium elkanii		AY649434.1	gg_id:103826	Bradyrhizobium elkanii str. BR3280
52	13	10931	Firmicutes	Clostridia	Clostridiales	Lachnospiraceae	unclassified	unclassified		AY383733.1	gg_id:97301	str. Rauti
52	3	11003	Cyanobacteria	Chloroplast	Streptophyta	unclassified	sfA	unclassified		U24595.1	gg_id:3525	Tmesipteris oblanceolata
51	11	490	Actinobacteria	Actinobacteria	Actinomycetales	Streptomycetaceae	Streptomyces	unclassified		AF005018.1	gg_id:28806	Nocardioides thermolilacinus str. IFO 14335
51	10	597	Actinobacteria	Actinobacteria	Actinomycetales	Streptomycetaceae	Streptomyces	unclassified		AY376166.1	gg_id:94790	Streptomyces halotolerans str. YIM 90017
51	11	1265	Actinobacteria	Actinobacteria	Actinomycetales	Streptomycetaceae	Streptomyces	unclassified		AY277529.1	gg_id:85361	Streptomyces hebeiensis str. YIM 001
51	10	1372	Actinobacteria	Actinobacteria	Actinomycetales	Streptomycetaceae	Streptomyces	unclassified		AB006154.1	gg_id:11807	Trichotomospora caesia str. IFO14562
51	8	1458	Actinobacteria	Actinobacteria	Actinomycetales	Microbacteriaceae	unclassified	unclassified		AJ575552.1	gg_id:97102	freshwater clone SW8
51	11	1542	Actinobacteria	Actinobacteria	Actinomycetales	Streptomycetaceae	Streptomyces	unclassified		AF233338.1	gg_id:35911	Streptomyces maritimus str. BD26
51	11	1552	Actinobacteria	Actinobacteria	Actinomycetales	Micromonosporaceae	unclassified	unclassified		AJ277565.1	gg_id:44122	Actinoplanes deccanensis str. IMSNU 20026T
51	11	1580	Actinobacteria	Actinobacteria	Actinomycetales	Streptomycetaceae	Streptomyces	unclassified		X62884.2	gg_id:11845	Streptomyces rimosus str. R6-554
51	2	1984	Proteobacteria	Gammaproteobacteria	Pseudomonadales	Pseudomonadaceae	Pseudomonas	unclassified		AF390747.1	gg_id:18350	Pseudomonas alcaligenes LB19
51	1	2114	Proteobacteria	Gammaproteobacteria	Pseudomonadales	Pseudomonadaceae	Pseudomonas	unclassified		AF131103.1	gg_id:8589	Pseudomonas putida str. MTB6
51	0	2131	Proteobacteria	Gammaproteobacteria	Pseudomonadales	Pseudomonadaceae	Pseudomonas	unclassified		AY581137.1	gg_id:102527	Pseudomonas fluorescens B15
51	1	2289	Proteobacteria	Gammaproteobacteria	Pseudomonadales	Pseudomonadaceae	Pseudomonas	unclassified		AJ576246.1	gg_id:88635	Pseudomonas fluorescens 10CW
51	1	2544	Proteobacteria	Gammaproteobacteria	Pseudomonadales	Pseudomonadaceae	Pseudomonas	unclassified		AF094727.1	gg_id:74186	Pseudomonas fluorescens str. ATCC 17397
51	1	2724	Proteobacteria	Gammaproteobacteria	Pseudomonadales	Pseudomonadaceae	Pseudomonas	unclassified		AF058286.1	gg_id:8653	Pseudomonas mandelii str. CIP 105273
51	1	3977	Proteobacteria	Gammaproteobacteria	Xanthomonadales	Xanthomonadaceae	Stenotrophomonas	unclassified		AJ131784.1	gg_id:7830	Stenotrophomonas maltophilia str. LMG 10877
51	8	4663	Firmicutes	Clostridia	Clostridiales	Peptococcaceae	Desulfosporosinus	Desulfosporosinus meridiei		AF076247.1	gg_id:13888	Desulfosporosinus meridiei str. S8
51	0	4787	Proteobacteria	Gammaproteobacteria	Xanthomonadales	Xanthomonadaceae	Stenotrophomonas	unclassified		AJ131780.1	gg_id:7829	Stenotrophomonas maltophilia str. LMG 10851
51	13	5817	Firmicutes	Bacilli	Bacillales	Bacillaceae	Bacillus	unclassified		AY279209.2	gg_id:84256	Bacillus subtilis str. IBT015
51	10	8348	Bacteroidetes	Bacteroidia	Bacteroidales	RikenellaceaeII	unclassified	unclassified		AB185544.1	gg_id:105037	rumen clone F23-E02
51	0	9050	Proteobacteria	Alphaproteobacteria	Rhodospirillales	Acetobacteraceae	Roseomonas	unclassified		AF443585.1	gg_id:88754	semiarid soil clone C-F-13
51	11	9655	Tenericutes	Mollicutes	Acholeplasmatales	Acholeplasmataceae	Candidatus Phytoplasma	unclassified		AY500817.1	gg_id:112157	Vinca virescence phytoplasma str. VR
51	11	10665	Firmicutes	Clostridia	Clostridiales	Lachnospiraceae	unclassified	unclassified		AF371587.1	gg_id:68843	swine intestine clone p-393-o3
50	10	406	Actinobacteria	Actinobacteria	Actinomycetales	Streptomycetaceae	Streptomyces	unclassified		AY526527.1	gg_id:100996	Streptomyces sp. str. 28a-33-6
50	11	1575	Actinobacteria	Actinobacteria	Actinomycetales	Streptomycetaceae	Streptomyces	unclassified		AJ391835.1	gg_id:68935	Streptomyces indonesiensis str. (S34) A4R2
50	8	1954	unclassified	unclassified	unclassified	unclassified	sfA	unclassified		AB077817.1	gg_id:27351	Thermodesulfobium narugense
50	1	3742	Proteobacteria	Gammaproteobacteria	Xanthomonadales	Xanthomonadaceae	Stenotrophomonas	unclassified		AY040357.1	gg_id:64287	Stenotrophomonas maltophilia str. LMG 20578
50	13	5210	Firmicutes	Clostridia	Clostridiales	Lachnospiraceae	unclassified	unclassified		AF280848.1	gg_id:29289	bioreactor clone mle1-9
50	12	5530	Firmicutes	Bacilli	Bacillales	Bacillaceae	Bacillus	unclassified		AB021181.1	gg_id:43444	Bacillus atrophaeus str. JCM9070
50	12	6379	Firmicutes	Bacilli	Bacillales	Bacillaceae	Bacillus	unclassified		AY279191.1	gg_id:87400	Bacillus cereus str. KNUC55
50	8	6486	Firmicutes	Bacilli	Lactobacillales	Carnobacteriaceae	Granulicatella	unclassified		AB022027.1	gg_id:15058	Abiotrophia para-adiacens str. TKT1
50	5	8228	Acidobacteria	Acidobacteria	Acidobacteriales	Acidobacteriaceae	unclassified	unclassified		AY326572.1	gg_id:136267	Amazon soil clone 1031-2
50	5	8510	Proteobacteria	Deltaproteobacteria	Desulfobacterales	Nitrospinaceae	unclassified	unclassified		AJ301566.1	gg_id:28255	Germany:Schlema/Alberoda clone GR-296.I.86
50	12	10411	Firmicutes	Clostridia	Clostridiales	Lachnospiraceae	unclassified	unclassified		AY349378.1	gg_id:92043	human oral cavity clone JS001
49	11	67	Actinobacteria	Actinobacteria	Actinomycetales	Streptomycetaceae	Streptomyces	unclassified		D63871.1	gg_id:11917	Streptomyces sampsonii str. ATCC25495
49	11	266	Actinobacteria	Actinobacteria	Actinomycetales	Streptomycetaceae	Streptomyces	unclassified		AY703449.1	gg_id:107324	Streptomyces venezuelae str. GY1
49	10	449	Actinobacteria	Actinobacteria	Actinomycetales	ACK-M1	unclassified	unclassified		AJ575554.1	gg_id:96214	freshwater clone SW10
49	10	475	Actinobacteria	Actinobacteria	Actinomycetales	Streptomycetaceae	Streptomyces	unclassified		X79326.1	gg_id:73604	Streptomyces ornatus str. DSM40307
49	11	520	Actinobacteria	Actinobacteria	Actinomycetales	Streptomycetaceae	Streptomyces	unclassified		AF336800.1	gg_id:17895	Streptomyces yatensis str. DSM 41771T
49	9	993	Actinobacteria	Actinobacteria	Actinomycetales	Streptomycetaceae	Streptomyces	unclassified		X80826.1	gg_id:11932	Streptomyces espinosus str. NRRL 5729
49	11	1347	Actinobacteria	Actinobacteria	Actinomycetales	Streptomycetaceae	Streptomyces	unclassified		AY207605.1	gg_id:105771	Streptomyces griseofuscus str. KACC 20083
49	11	1364	Actinobacteria	Actinobacteria	Actinomycetales	Streptomycetaceae	Streptomyces	unclassified		AB045886.1	gg_id:69739	Streptomyces nogalater str. JCM 4799
49	3	1824	Proteobacteria	Gammaproteobacteria	Enterobacteriales	Enterobacteriaceae	unclassified	unclassified		NC_004431.1	gg_id:128812	Escherichia coli str. CFT073
49	1	1978	Proteobacteria	Gammaproteobacteria	Pseudomonadales	Pseudomonadaceae	Pseudomonas	unclassified		X06684.1	gg_id:8424	Pseudomonas aeruginosa str. DSM50071
49	0	2775	Proteobacteria	Gammaproteobacteria	Pseudomonadales	Pseudomonadaceae	Pseudomonas	unclassified		AY196702.1	gg_id:81594	Pseudomonas fluorescens str. MM-B16
49	0	2933	Proteobacteria	Gammaproteobacteria	Pseudomonadales	Pseudomonadaceae	Pseudomonas	unclassified		AY538264.1	gg_id:111611	Pseudomonas fluorescens str. PC20
49	1	3444	Proteobacteria	Gammaproteobacteria	Xanthomonadales	Xanthomonadaceae	Stenotrophomonas	unclassified		AY277550.1	gg_id:88987	Stenotrophomonas maltophilia str. CSC13-6
49	0	4076	Proteobacteria	Gammaproteobacteria	Methylococcales	Piscirickettsiaceae	Thioalkalimicrobium	unclassified		AF126549.1	gg_id:7704	Thialkalimicrobium sibericum str. AL7
49	1	4948	Proteobacteria	Gammaproteobacteria	Xanthomonadales	Xanthomonadaceae	Stenotrophomonas	unclassified		AF100735.1	gg_id:34396	Stenotrophomonas maltophilia VUN10035
49	1	5088	Proteobacteria	Gammaproteobacteria	Xanthomonadales	Xanthomonadaceae	Stenotrophomonas	unclassified		X95925.1	gg_id:7815	Stenotrophomonas maltophilia str. LMG 11114
49	10	6784	Acidobacteria	Solibacteres	Solibacterales	Solibacteraceae	Candidatus Solibacter	unclassified		X97097.1	gg_id:3703	peat bog clone TM1
49	10	7022	Acidobacteria	Solibacteres	Solibacterales	Solibacteraceae	Candidatus Solibacter	unclassified		AJ536864.1	gg_id:78839	uranium mining waste pile soil sample clone JG30-KF-C37 sp.
49	11	7773	Acidobacteria	Acidobacteria	Acidobacteriales	Acidobacteriaceae	unclassified	unclassified		AJ292587.1	gg_id:39070	PCB-polluted soil clone WD277
49	13	8482	Bacteroidetes	Bacteroidia	Bacteroidales	RikenellaceaeII	unclassified	unclassified		AF371924.1	gg_id:16915	swine intestine clone p-2534-18B5
49	8	9260	Tenericutes	Mollicutes	Acholeplasmatales	Acholeplasmataceae	Candidatus Phytoplasma	unclassified		AY075038.1	gg_id:55023	Mulberry dwarf phytoplasma str. MD-ko
49	8	9597	Firmicutes	Clostridia	Clostridiales	Clostridiaceae	unclassified	unclassified		AF407695.1	gg_id:60603	Great Artesian Basin clone R82
49	11	10895	Firmicutes	Clostridia	Clostridiales	Clostridiaceae	Clostridium	unclassified		AY330128.1	gg_id:97132	methanogenic landfill leachate bioreactor clone AC065
48	10	1368	Actinobacteria	Actinobacteria	Actinomycetales	Streptomycetaceae	Streptomyces	unclassified		AF455813.1	gg_id:51561	Streptomyces padanus str. PMS-702; ATCC 25646
48	11	1411	Actinobacteria	Actinobacteria	Actinomycetales	Streptomycetaceae	Streptomyces	unclassified		Z68101.1	gg_id:11868	Streptomyces thermodiastaticus str. DSM 40573 ()
48	0	2235	Proteobacteria	Gammaproteobacteria	Pseudomonadales	Pseudomonadaceae	Pseudomonas	unclassified		AF336349.1	gg_id:16810	Pseudomonas fluorescens str. Wuba22
48	5	2376	Proteobacteria	Gammaproteobacteria	Oceanospirillales	Halomonadaceae	Candidatus Portiera	Candidatus Portiera aleyrodidarum		AY266097.1	gg_id:102973	Aleurodicus dispersus symbiont
48	0	2779	Proteobacteria	Gammaproteobacteria	Pseudomonadales	Pseudomonadaceae	Pseudomonas	unclassified		AB126621.2	gg_id:104655	Pseudomonas japonica str. IAM 15071
48	0	2877	Proteobacteria	Gammaproteobacteria	Pseudomonadales	Pseudomonadaceae	Pseudomonas	unclassified		AJ308308.1	gg_id:71567	Pseudomonas fluorescens ICMP 3512; ATCC 13525; NCIB 9046
48	2	3649	Proteobacteria	Betaproteobacteria	Methylophilales	Methylophilaceae	Methylotenera	unclassified		AJ583175.1	gg_id:94942	radioactive site ground water clone S15B-MN125
48	1	3940	Proteobacteria	Gammaproteobacteria	Xanthomonadales	Xanthomonadaceae	Stenotrophomonas	unclassified		AJ131903.1	gg_id:7819	Stenotrophomonas maltophilia str. LMG 10879
48	4	4922	Proteobacteria	Betaproteobacteria	Burkholderiales	Burkholderiaceae	Ralstonia	unclassified		AY646884.1	gg_id:103925	Ralstonia mannitolilytica A55
48	10	5628	Firmicutes	Bacilli	Bacillales	Paenibacillaceae	Paenibacillus	unclassified		AY592793.1	gg_id:103973	deep-sea mud volcano clone Napoli-4B-79; BC07-4B-79
48	10	7090	Firmicutes	Bacilli	Lactobacillales	Lactobacillaceae	Lactobacillus	Lactobacillus jensenii		AF243143.1	gg_id:31979	Lactobacillus jensenii str. BLB1a
48	2	8332	Proteobacteria	Alphaproteobacteria	Sphingomonadales	Sphingomonadaceae	Sphingomonas	unclassified		AY328707.1	gg_id:89065	drinking water system simulator clone DSSD8
48	13	8692	Bacteroidetes	Bacteroidia	Bacteroidales	Prevotellaceae	Prevotella	unclassified		AY244926.1	gg_id:84471	cow rumen clone BE9
48	8	9475	Firmicutes	Clostridia	Clostridiales	Clostridiaceae	unclassified	unclassified		AY796047.1	gg_id:108766	gold mine bore hole clone 47mm70
48	6	9536	Proteobacteria	Alphaproteobacteria	Rhizobiales	Bradyrhizobiaceae	Bradyrhizobium	Bradyrhizobium elkanii		AF417553.1	gg_id:49609	Bradyrhizobium elkanii str. DASA38001
48	2	9968	Firmicutes	Clostridia	Clostridiales	Clostridiaceae	Clostridium	unclassified		AY438672.1	gg_id:102944	Clostridium bartlettii str. WAL 16138
48	5	10540	Proteobacteria	Alphaproteobacteria	Rhizobiales	Bradyrhizobiaceae	Bradyrhizobium	Bradyrhizobium elkanii		AY649433.1	gg_id:103679	Bradyrhizobium elkanii str. BR3279
47	8	896	Actinobacteria	Actinobacteria	Actinomycetales	Streptomycetaceae	Streptomyces	unclassified		X79851.1	gg_id:11832	Streptomyces bikiniensis str. DSM40581
47	11	936	Actinobacteria	Actinobacteria	Actinomycetales	Streptomycetaceae	Streptomyces	unclassified		AY370677.1	gg_id:93417	Streptomyces roseoflavus str. Men-myco-93-63
47	10	1743	Actinobacteria	Actinobacteria	Actinomycetales	Streptomycetaceae	Streptomyces	unclassified		AJ399475.1	gg_id:50889	Streptomyces longisporus str. ISP 5166
47	10	1759	Actinobacteria	Actinobacteria	Actinomycetales	Streptomycetaceae	Streptomyces	unclassified		AF500071.1	gg_id:67018	Streptomyces phaeochromogenes str. DSM 40073
47	3	1913	Proteobacteria	Gammaproteobacteria	Oceanospirillales	Alteromonadaceae	Microbulbifer	unclassified		AF479688.1	gg_id:51065	Microbulbifer salipaludis str. SM-1
47	0	2133	Proteobacteria	Gammaproteobacteria	Pseudomonadales	Pseudomonadaceae	Pseudomonas	unclassified		AF430121.1	gg_id:66816	Pseudomonas sp. str. VKM B-2265 dcm4
47	0	2177	Proteobacteria	Gammaproteobacteria	Pseudomonadales	Pseudomonadaceae	Pseudomonas	unclassified		AF140013.1	gg_id:23182	Pseudomonas pseudoalcaligenes str. ML-A09
47	0	2510	Proteobacteria	Gammaproteobacteria	Pseudomonadales	Pseudomonadaceae	Pseudomonas	unclassified		AB021373.1	gg_id:8434	Pseudomonas resinovorans str. ATCC 14235T
47	3	2651	Proteobacteria	Gammaproteobacteria	Pseudomonadales	Pseudomonadaceae	Pseudomonas	unclassified		AF332511.1	gg_id:37815	Pseudomonas gingeri str. NCPPB 3146
47	0	2872	Proteobacteria	Gammaproteobacteria	Pseudomonadales	Pseudomonadaceae	Pseudomonas	unclassified		X92133.1	gg_id:71972	Lake Elmenteita isolate 45E3
47	1	2990	Proteobacteria	Gammaproteobacteria	Pseudomonadales	Pseudomonadaceae	Pseudomonas	unclassified		AY267192.1	gg_id:106450	Pseudomonas veronii str. 16-6A
47	1	3341	Proteobacteria	Gammaproteobacteria	Pseudomonadales	Pseudomonadaceae	Pseudomonas	unclassified		AY730552.1	gg_id:105687	Pseudomonas fluorescens str. VH060479
47	1	4043	Proteobacteria	Gammaproteobacteria	Xanthomonadales	Xanthomonadaceae	Stenotrophomonas	unclassified		AJ131909.1	gg_id:7832	Stenotrophomonas maltophilia str. LMG 11003
47	2	4172	Proteobacteria	Betaproteobacteria	Methylophilales	Methylophilaceae	Methylotenera	unclassified		AY212692.1	gg_id:105727	water 10 m downstream manure clone 244ds10
47	1	4863	Proteobacteria	Gammaproteobacteria	Xanthomonadales	Xanthomonadaceae	Stenotrophomonas	unclassified		U62646.1	gg_id:7795	Stenotrophomonas maltophilia str. MGB
47	1	5016	Proteobacteria	Betaproteobacteria	Burkholderiales	Burkholderiaceae	Ralstonia	unclassified		AF488779.1	gg_id:67749	Ralstonia insidiosa str. AU2944
47	0	5030	Proteobacteria	Gammaproteobacteria	Methylococcales	Piscirickettsiaceae	Thioalkalimicrobium	unclassified		AF126548.1	gg_id:7703	Thialkalimicrobium aerophilum str. AL3
47	12	5935	Firmicutes	Bacilli	Lactobacillales	Carnobacteriaceae	Desemzia	Desemzia incerta		Y17300.1	gg_id:15259	Desemzia incerta str. DSM 20581
47	9	6330	Firmicutes	Bacilli	Bacillales	Paenibacillaceae	Paenibacillus	unclassified		AY660694.1	gg_id:107825	Paenibacillus sp. cryopeg_1a 1a
47	5	6402	Firmicutes	Bacilli	Bacillales	Bacillaceae	Bacillus	unclassified		AY690687.1	gg_id:104789	Bacillus sp. str. MT06
47	6	6476	Acidobacteria	Solibacteres	Solibacterales	Solibacteraceae	Candidatus Solibacter	unclassified		AY234538.1	gg_id:112106	soil isolate Ellin5121
47	0	7296	Proteobacteria	Alphaproteobacteria	Sphingomonadales	Sphingomonadaceae	Sphingobium	unclassified		D13728.1	gg_id:6148	Sphingobium yanoikuyae str. IFO15102
47	0	7622	Proteobacteria	Alphaproteobacteria	Sphingomonadales	Sphingomonadaceae	Sphingobium	unclassified		AY328789.1	gg_id:90697	drinking water system simulator clone DSSD92
47	0	8254	Proteobacteria	Alphaproteobacteria	Sphingomonadales	Sphingomonadaceae	Sphingobium	unclassified		D16145.1	gg_id:6171	Sphingobium yanoikuyae str. GIFU9882
47	0	8621	Proteobacteria	Alphaproteobacteria	Sphingomonadales	Sphingomonadaceae	Sphingobium	unclassified		AY047219.1	gg_id:50339	Sphingobium yanoikuyae
47	11	8955	Bacteroidetes	Bacteroidia	Bacteroidales	RikenellaceaeII	unclassified	unclassified		AB088925.1	gg_id:77967	termite gut homogenate clone Rs-D38 bacterium
47	6	9697	Firmicutes	Clostridia	Clostridiales	Ruminococcaceae	unclassified	unclassified		AY684394.2	gg_id:110793	mucosal biopsies human intestine clone HuAC35
47	6	10256	Proteobacteria	Alphaproteobacteria	Rhizobiales	Bradyrhizobiaceae	Bradyrhizobium	Bradyrhizobium elkanii		AY649437.1	gg_id:104284	Bradyrhizobium elkanii str. BR3284
47	6	10559	Firmicutes	Clostridia	Clostridiales	Ruminococcaceae	unclassified	unclassified		AY212772.1	gg_id:101572	equine manure clone wet70
47	11	11057	Cyanobacteria	Chloroplast	Streptophyta	unclassified	sfA	unclassified		AF244551.1	gg_id:39969	Cycas revoluta
46	10	87	Actinobacteria	Actinobacteria	Actinomycetales	Streptomycetaceae	Streptomyces	unclassified		AB045882.1	gg_id:42935	Streptomyces platensis str. JCM 4662
46	6	397	Actinobacteria	Actinobacteria	Actinomycetales	Micromonosporaceae	unclassified	unclassified		X92613.1	gg_id:12841	Micromonospora chalcea
46	10	1532	Actinobacteria	Actinobacteria	Acidimicrobiales	CL500-29	unclassified	unclassified		AB154302.1	gg_id:99554	freshwater clone S9A-60
46	0	2483	Proteobacteria	Gammaproteobacteria	Pseudomonadales	Pseudomonadaceae	Pseudomonas	unclassified		AF320989.1	gg_id:34824	Pseudomonas tolaasii str. NCPPB 2193
46	0	2811	Proteobacteria	Gammaproteobacteria	Pseudomonadales	Pseudomonadaceae	Pseudomonas	unclassified		AB109887.1	gg_id:86865	Pseudomonas pseudoalcaligenes str. KF707
46	0	2817	Proteobacteria	Gammaproteobacteria	Pseudomonadales	Pseudomonadaceae	Pseudomonas	unclassified		AJ576247.1	gg_id:89274	Pseudomonas syringae Lz4W
46	5	3350	Proteobacteria	Gammaproteobacteria	Enterobacteriales	Enterobacteriaceae	unclassified	unclassified		AF476110.1	gg_id:63934	Vryburgia amaryllidis symbiont
46	3	4140	Firmicutes	Clostridia	Clostridiales	Lachnospiraceae	unclassified	unclassified		AB186884.1	gg_id:105619	polychlorinated dioxin dechlorinating microcosm clone TSAF09
46	0	4826	Proteobacteria	Gammaproteobacteria	Xanthomonadales	Xanthomonadaceae	Stenotrophomonas	unclassified		AJ293472.1	gg_id:46966	Stenotrophomonas maltophilia str. e-a23
46	2	5250	Proteobacteria	Betaproteobacteria	Burkholderiales	Comamonadaceae	Brachymonas	unclassified		AJ576357.1	gg_id:107318	hindgut homogenate Pachnoda ephippiata larva clone PeH41
46	12	6251	Spirochaetes	GN05	IF025	unclassified	sfA	unclassified		AY605147.1	gg_id:104927	microbial mat clone IF004
46	12	6319	Firmicutes	Bacilli	Bacillales	Bacillaceae	unclassified	unclassified		AY762977.1	gg_id:102843	Bacillus sp. str. BH164
46	12	6531	Spirochaetes	GN05	IF025	unclassified	sfA	unclassified		AY605148.1	gg_id:105069	microbial mat clone IF007
46	8	7080	Firmicutes	Bacilli	Bacillales	Bacillaceae	Bacillus	unclassified		AJ250318.1	gg_id:69789	Bacillus shackletonii str. LMG 18435
46	14	7126	Firmicutes	Bacilli	Bacillales	Bacillaceae	unclassified	unclassified		Y13066.1	gg_id:90097	Bacillus sp. str. K13
46	12	7602	Bacteroidetes	Bacteroidia	Bacteroidales	Prevotellaceae	Prevotella	unclassified		AF481228.1	gg_id:68338	Prevotella sp. str. E7_56
46	4	8136	Proteobacteria	Deltaproteobacteria	Desulfobacterales	Nitrospinaceae	unclassified	unclassified		AF523884.1	gg_id:55916	coal effluent wetland clone RCP216
46	6	9585	Firmicutes	Clostridia	Clostridiales	Ruminococcaceae	unclassified	unclassified		AB009219.1	gg_id:16021	rumen clone RFN71 bacterium
46	4	9787	Proteobacteria	Alphaproteobacteria	Rhizobiales	Bradyrhizobiaceae	Bradyrhizobium	Bradyrhizobium elkanii		AF293376.1	gg_id:56127	Bradyrhizobium elkanii str. USDA 23
46	8	10435	Firmicutes	Clostridia	Clostridiales	Lachnospiraceae	Coprococcus	unclassified		AY330126.1	gg_id:95597	methanogenic landfill leachate bioreactor clone AC036
46	8	10583	Tenericutes	Mollicutes	Acholeplasmatales	Acholeplasmataceae	Candidatus Phytoplasma	unclassified		AY180947.1	gg_id:106767	Aster yellows phytoplasma str. CabD3
46	7	10651	Tenericutes	Mollicutes	Entomoplasmatales	Entomoplasmataceae	unclassified	unclassified		AY177627.1	gg_id:78432	Mesoplasma photuris str. ATCC 49581; PUPA-2
45	11	310	Actinobacteria	Actinobacteria	Actinomycetales	Streptomycetaceae	Streptomyces	unclassified		AJ391820.1	gg_id:49805	Streptomyces hygroscopicus str. NRRL 2387T
45	10	1422	Actinobacteria	Actinobacteria	Actinomycetales	Streptomycetaceae	Streptomyces	unclassified		AF441168.1	gg_id:44142	Streptomyces mexicanus str. CH-M-1035
45	3	1965	Proteobacteria	Gammaproteobacteria	Enterobacteriales	Enterobacteriaceae	Yersinia	unclassified		X75273.1	gg_id:10365	Yersinia frederiksenii
45	1	4403	Proteobacteria	Gammaproteobacteria	Xanthomonadales	Xanthomonadaceae	Stenotrophomonas	unclassified		AJ293471.1	gg_id:52247	Stenotrophomonas maltophilia str. e-a1
45	2	4705	Proteobacteria	Gammaproteobacteria	Chromatiales	Ectothiorhodospiraceae	unclassified	unclassified		AJ581594.1	gg_id:93272	soil near uranium mill tailings clone KCM-B-13
45	0	4902	Proteobacteria	Gammaproteobacteria	Xanthomonadales	Xanthomonadaceae	Stenotrophomonas	unclassified		AJ131115.1	gg_id:7808	Stenotrophomonas maltophilia str. LMG 10991
45	14	5666	Firmicutes	Bacilli	Lactobacillales	Lactobacillaceae	Lactobacillus	unclassified		X76328.1	gg_id:15144	Lactobacillus reuteri str. DSM 20016 T
45	8	5751	Spirochaetes	Spirochaetes	Spirochaetales	Spirochaetaceae	TM3	unclassified		AY605143.1	gg_id:104323	microbial mat clone IE073
45	10	6451	Acidobacteria	Solibacteres	Solibacterales	Solibacteraceae	Candidatus Solibacter	unclassified		AY234723.1	gg_id:111405	soil isolate Ellin6071
45	8	6526	Spirochaetes	Spirochaetes	Spirochaetales	Spirochaetaceae	TM3	unclassified		AY605128.1	gg_id:103910	microbial mat clone IE018
45	13	7681	Bacteroidetes	Bacteroidia	Bacteroidales	Prevotellaceae	Prevotella	unclassified		AF371903.1	gg_id:20534	swine intestine clone p-817-a5
45	9	8322	Bacteroidetes	Bacteroidia	Bacteroidales	Prevotellaceae	Prevotella	unclassified		AY323522.1	gg_id:89232	Prevotella oralis str. ATCC 33269
45	4	9563	Proteobacteria	Alphaproteobacteria	Rhizobiales	Bradyrhizobiaceae	Bradyrhizobium	Bradyrhizobium elkanii		AF208516.1	gg_id:55735	Bradyrhizobium elkanii str. USDA 46
45	4	10190	Proteobacteria	Alphaproteobacteria	Rhizobiales	Bradyrhizobiaceae	Bradyrhizobium	Bradyrhizobium elkanii		X70405.1	gg_id:4961	Bradyrhizobium sp str. LMG 10689
45	4	10617	Proteobacteria	Alphaproteobacteria	Rhizobiales	Bradyrhizobiaceae	Bradyrhizobium	Bradyrhizobium elkanii		AF417554.1	gg_id:21176	Bradyrhizobium elkanii str. DASA37005
45	3	10715	Firmicutes	Clostridia	Clostridiales	Ruminococcaceae	unclassified	unclassified		AB185613.1	gg_id:104581	rumen clone F24-E01
45	5	10971	Firmicutes	Bacilli	Bacillales	Alicyclobacillaceae	Alicyclobacillus	unclassified		AJ617865.1	gg_id:110321	oxic-anoxic interphase flooded paddy soil clone D02302
44	11	39	Actinobacteria	Actinobacteria	Actinomycetales	Streptomycetaceae	Streptomyces	unclassified		Z76686.1	gg_id:11921	Streptomyces intermedius str. DSM 40372T
44	11	396	Actinobacteria	Actinobacteria	Bifidobacteriales	Bifidobacteriaceae	Bifidobacterium	unclassified		AF432082.1	gg_id:21503	Bifidobacterium catenulatum str. ATCC27539
44	2	2150	Proteobacteria	Gammaproteobacteria	Pseudomonadales	Pseudomonadaceae	Pseudomonas	unclassified		AF228366.1	gg_id:27133	Pseudomonas fluorescens bv. G str. PC18
44	0	2490	Proteobacteria	Gammaproteobacteria	Pseudomonadales	Pseudomonadaceae	Pseudomonas	unclassified		AJ299216.1	gg_id:25364	Pseudomonas mevalonii str. M
44	0	3589	Proteobacteria	Gammaproteobacteria	Xanthomonadales	Xanthomonadaceae	Stenotrophomonas	unclassified		AJ293474.1	gg_id:23220	Stenotrophomonas maltophilia str. e-a22
44	2	4553	Firmicutes	Clostridia	Clostridiales	Lachnospiraceae	unclassified	unclassified		AY221604.1	gg_id:90270	metal and hydrocarbon contaminated soil clone HN4-24
44	0	4581	Proteobacteria	Gammaproteobacteria	Xanthomonadales	Xanthomonadaceae	Stenotrophomonas	unclassified		AJ293467.1	gg_id:43218	Stenotrophomonas maltophilia str. c5
44	4	5948	Firmicutes	Bacilli	Bacillales	Bacillaceae	Bacillus	unclassified		AF411341.1	gg_id:38338	Bacillus licheniformis str. SK-1
44	12	6144	Firmicutes	Bacilli	Bacillales	Bacillaceae	Bacillus	unclassified		AJ000987.1	gg_id:14954	amplicon generated soil fraction (Drentse grasslands NED) clone DA095
44	12	6248	Firmicutes	Bacilli	Bacillales	Bacillaceae	Bacillus	unclassified		AB018487.1	gg_id:14748	Bacillus subtilis str. ATCC 21331
44	11	6586	Firmicutes	Bacilli	Lactobacillales	Lactobacillaceae	Lactobacillus	unclassified		AY735404.1	gg_id:108108	Lactobacillus plantarum str. LP1
44	0	7765	Proteobacteria	Alphaproteobacteria	Sphingomonadales	Sphingomonadaceae	Sphingobium	unclassified		U37341.1	gg_id:6178	Sphingomonas paucimobilis
44	6	8079	Proteobacteria	Deltaproteobacteria	Desulfobacterales	Nitrospinaceae	unclassified	unclassified		AY214193.1	gg_id:81732	benzene-contaminated groundwater clone ZZ14C7
44	8	8196	Bacteroidetes	Bacteroidia	Bacteroidales	Prevotellaceae	Prevotella	unclassified		AB108826.1	gg_id:104043	Prevotella salivae str. JCM 12084 EPSA11
44	5	9810	Firmicutes	Clostridia	Clostridiales	Lachnospiraceae	unclassified	unclassified		AY854368.1	gg_id:110858	herbivore gastrointestinal tract clone Thompsons96
44	4	10215	Firmicutes	Bacilli	Bacillales	Alicyclobacillaceae	Alicyclobacillus	unclassified		AJ617864.1	gg_id:110806	oxic-anoxic interphase flooded paddy soil clone D282111
44	8	10323	Firmicutes	Clostridia	Clostridiales	Veillonellaceae	unclassified	unclassified		AY684401.2	gg_id:110815	mucosal biopsies human intestine clone HuAC20
44	6	10327	Firmicutes	Clostridia	Clostridiales	Ruminococcaceae	unclassified	unclassified		AY570570.1	gg_id:108429	biodegraded Canadian oil reservoir clone PL-38B10
44	2	10429	Tenericutes	Mollicutes	Acholeplasmatales	Acholeplasmataceae	Candidatus Phytoplasma	unclassified		AY197647.1	gg_id:87317	Alder yellows phytoplasma str. ALY1068
44	7	10938	Firmicutes	Clostridia	Clostridiales	Lachnospiraceae	unclassified	unclassified		AB185614.1	gg_id:104733	rumen clone F24-E02
43	9	401	Actinobacteria	Actinobacteria	Actinomycetales	Streptomycetaceae	Streptomyces	unclassified		AB045887.1	gg_id:49364	Streptomyces peucetius str. JCM 9920
43	0	2024	Proteobacteria	Gammaproteobacteria	Pseudomonadales	Pseudomonadaceae	Pseudomonas	unclassified		AY267197.1	gg_id:107228	Pseudomonas fluorescens str. SK1
43	0	2411	Proteobacteria	Gammaproteobacteria	Pseudomonadales	Pseudomonadaceae	Pseudomonas	unclassified		AF064457.1	gg_id:8688	Pseudomonas orientalis str. CFML 96-170
43	0	2419	Proteobacteria	Gammaproteobacteria	Pseudomonadales	Pseudomonadaceae	Pseudomonas	unclassified		AY486385.1	gg_id:105369	Pseudomonas fluorescens str. AU2039A
43	0	2440	Proteobacteria	Gammaproteobacteria	Pseudomonadales	Pseudomonadaceae	Pseudomonas	unclassified		Z29622.1	gg_id:8723	Pseudomonas species
43	1	2908	Proteobacteria	Gammaproteobacteria	Enterobacteriales	Enterobacteriaceae	unclassified	unclassified		AY787819.1	gg_id:108745	Enterobacter cloacae CR1
43	0	3193	Proteobacteria	Gammaproteobacteria	Pseudomonadales	Pseudomonadaceae	Pseudomonas	unclassified		AJ308304.1	gg_id:24702	Pseudomonas fluorescens str. Biotype B ICMP 13619; ATCC 17428
43	1	4205	Proteobacteria	Gammaproteobacteria	Xanthomonadales	Xanthomonadaceae	Stenotrophomonas	unclassified		AF390080.1	gg_id:17139	Stenotrophomonas maltophilia str. Sea-8
43	0	4258	Proteobacteria	Gammaproteobacteria	Xanthomonadales	Xanthomonadaceae	Stenotrophomonas	unclassified		AY445079.1	gg_id:100638	Stenotrophomonas maltophilia str. 6B2-1
43	0	4276	Proteobacteria	Gammaproteobacteria	Xanthomonadales	Xanthomonadaceae	Stenotrophomonas	unclassified		AJ131116.1	gg_id:7809	Stenotrophomonas maltophilia str. LMG 981
43	0	4647	Proteobacteria	Gammaproteobacteria	Xanthomonadales	Xanthomonadaceae	Stenotrophomonas	unclassified		AJ306833.1	gg_id:71314	Stenotrophomonas maltophilia ON2
43	0	4730	Proteobacteria	Gammaproteobacteria	Xanthomonadales	Xanthomonadaceae	Stenotrophomonas	unclassified		AY484506.1	gg_id:106950	Stenotrophomonas maltophilia
43	0	5348	Proteobacteria	Gammaproteobacteria	Xanthomonadales	Xanthomonadaceae	Stenotrophomonas	unclassified		AF390081.1	gg_id:53734	Stenotrophomonas maltophilia str. Sea-11
43	6	6507	Firmicutes	Bacilli	Bacillales	Bacillaceae	Bacillus	unclassified		AY422985.1	gg_id:98079	Bacillus sp. str. R-7413
43	13	6524	Firmicutes	Bacilli	Lactobacillales	Lactobacillaceae	Lactobacillus	unclassified		AB107638.1	gg_id:84781	Lactobacillus kitasatonis str. JCM 1039
43	4	6998	Firmicutes	Bacilli	Bacillales	Bacillaceae	Bacillus	unclassified		AY842874.1	gg_id:109651	Bacillus licheniformis str. CICC10093
43	0	8854	Proteobacteria	Alphaproteobacteria	Sphingomonadales	Sphingomonadaceae	Sphingobium	unclassified		X85023.1	gg_id:6161	Sphingobium yanoikuyae str. PAH-degrading
43	0	9110	Proteobacteria	Alphaproteobacteria	Rhodospirillales	Rhodospirillaceae	Inquilinus	Inquilinus limosus		AY043375.1	gg_id:63607	Inquilinus limosus str. AU1979
43	8	9783	Firmicutes	Clostridia	Clostridiales	Clostridiales Family XIII. Incertae Sedis	Eubacterium	unclassified		AF538856.1	gg_id:59533	oral clone P2PB_46 P3
43	3	10986	Firmicutes	Clostridia	Clostridiales	Lachnospiraceae	unclassified	unclassified		AJ576351.1	gg_id:106393	hindgut homogenate Pachnoda ephippiata larva clone PeH35
43	8	11063	Proteobacteria	Alphaproteobacteria	Rhizobiales	Bradyrhizobiaceae	Bradyrhizobium	Bradyrhizobium elkanii		AF208512.1	gg_id:71952	Bradyrhizobium elkanii str. USDA 31
42	11	1636	Actinobacteria	Actinobacteria	Actinomycetales	Streptomycetaceae	Streptomyces	unclassified		AY289116.1	gg_id:86869	Streptomyces aureofaciens str. IMET 43577
42	5	2149	Bacteroidetes	Sphingobacteria	Sphingobacteriales	Flammeovirgaceae	unclassified	unclassified		AB078038.1	gg_id:58647	Flexibacter aggregans str. IFO 15974
42	1	2638	Proteobacteria	Gammaproteobacteria	Oceanospirillales	Halomonadaceae	Candidatus Portiera	Candidatus Portiera aleyrodidarum		AY266110.1	gg_id:103126	Tetraleurodes acaciae symbiont
42	0	2711	Proteobacteria	Gammaproteobacteria	Pseudomonadales	Pseudomonadaceae	Pseudomonas	unclassified		AY486360.1	gg_id:103481	Pseudomonas aeruginosa str. AU2704A
42	7	2854	Bacteroidetes	Sphingobacteria	Sphingobacteriales	Flexibacteraceae	Flexibacter	Flexibacter flexilis		AB078051.1	gg_id:58637	Flexibacter flexilis str. IFO 16025
42	13	5923	Proteobacteria	Epsilonproteobacteria	Campylobacterales	Helicobacteraceae	Sulfurovum	epsilon proteobacterium ectosymbiont of Rimicaris exoculata		AJ515714.1	gg_id:94683	deep-sea shrimp gut clone 4
42	13	6599	Firmicutes	Bacilli	Lactobacillales	Lactobacillaceae	Lactobacillus	unclassified		AY735409.1	gg_id:108246	Lactobacillus plantarum str. LP2
42	9	7103	Firmicutes	Bacilli	Bacillales	Bacillaceae	Bacillus	unclassified		AY443038.1	gg_id:101387	Bacillus fortis str. R-6514
42	0	7185	Proteobacteria	Alphaproteobacteria	Sphingomonadales	Sphingomonadaceae	Sphingobium	unclassified		AY367025.1	gg_id:93363	Sphingomonas sp. As1-3
42	7	7222	Bacteroidetes	Bacteroidia	Bacteroidales	Prevotellaceae	Prevotella	unclassified		AF487886.1	gg_id:68416	Prevotella sp. str. Smarlab 121567
42	6	7741	Proteobacteria	Deltaproteobacteria	Desulfobacterales	Nitrospinaceae	unclassified	unclassified		AY093483.1	gg_id:63100	deep marine sediment clone MB-C2-152
42	11	8241	Bacteroidetes	Bacteroidia	Bacteroidales	Prevotellaceae	unclassified	unclassified		AY244894.1	gg_id:85059	cow rumen clone BF16
42	1	10786	Firmicutes	Clostridia	Clostridiales	Ruminococcaceae	unclassified	unclassified		AY791247.1	gg_id:109481	insect associated clone PBg1-130
42	6	11049	Tenericutes	Mollicutes	Acholeplasmatales	Acholeplasmataceae	Candidatus Phytoplasma	unclassified		AF279271.1	gg_id:21611	Paulownia witches'-broom phytoplasma
41	6	854	Actinobacteria	Actinobacteria	Actinomycetales	Streptomycetaceae	Streptomyces	unclassified		AF513222.1	gg_id:65595	Streptomyces albogriseus str. JX42
41	5	1867	Proteobacteria	Gammaproteobacteria	Oceanospirillales	Halomonadaceae	unclassified	unclassified		D14555.1	gg_id:8114	Zymobacter palmae str. T109
41	9	2009	Proteobacteria	Alphaproteobacteria	Rhodobacterales	Rhodobacteraceae	unclassified	unclassified		AF368182.1	gg_id:66834	EBPR sludge clone SBRA145
41	0	2774	Proteobacteria	Gammaproteobacteria	Pseudomonadales	Pseudomonadaceae	Pseudomonas	unclassified		AB046997.1	gg_id:107075	Pseudomonas fulva str. IAM 1587
41	0	3527	Proteobacteria	Gammaproteobacteria	Xanthomonadales	Xanthomonadaceae	Stenotrophomonas	unclassified		AF017749.1	gg_id:7800	Stenotrophomonas maltophilia str. N4-15
41	0	4734	Proteobacteria	Gammaproteobacteria	Xanthomonadales	Xanthomonadaceae	Stenotrophomonas	unclassified		AY738261.1	gg_id:106818	Stenotrophomonas maltophilia str. TKW2
41	0	5294	Proteobacteria	Gammaproteobacteria	Xanthomonadales	Xanthomonadaceae	Stenotrophomonas	unclassified		AJ131782.1	gg_id:7817	Stenotrophomonas maltophilia str. LMG 10873
41	12	5772	Firmicutes	Bacilli	Bacillales	Paenibacillaceae	Paenibacillus	unclassified		AY257871.1	gg_id:84807	Paenibacillus sp. str. MB 2039
41	10	5853	Firmicutes	Bacilli	Bacillales	Paenibacillaceae	Paenibacillus	unclassified		AY328609.1	gg_id:88221	drinking water system simulator clone HOClCi60
41	9	6066	Firmicutes	Bacilli	Bacillales	Bacillaceae	Bacillus	unclassified		AJ494729.1	gg_id:63744	Bacillus pumilus EI-26-5
41	0	7217	Proteobacteria	Alphaproteobacteria	Sphingomonadales	Sphingomonadaceae	Sphingomonas	unclassified		AY328694.1	gg_id:90367	drinking water system simulator clone DSSF72
41	6	7348	Proteobacteria	Deltaproteobacteria	Desulfobacterales	Nitrospinaceae	unclassified	unclassified		AF523883.1	gg_id:63331	coal effluent wetland clone RCP185
41	2	7948	Proteobacteria	Alphaproteobacteria	Caulobacterales	Caulobacteraceae	unclassified	unclassified		AY569007.1	gg_id:103285	Nitrobacteria hamadaniensis str. 104
41	2	8691	Proteobacteria	Alphaproteobacteria	Caulobacterales	Caulobacteraceae	unclassified	unclassified		AJ459874.1	gg_id:55270	larval intestine clone D
41	8	8736	Bacteroidetes	Bacteroidia	Bacteroidales	Prevotellaceae	Prevotella	unclassified		AY323525.1	gg_id:90223	Prevotella melaninogenica str. ATCC 25845
41	6	10861	Firmicutes	Clostridia	Clostridiales	Lachnospiraceae	unclassified	unclassified		AB185522.1	gg_id:103585	rumen clone F23-B10
40	8	686	Actinobacteria	Actinobacteria	Actinomycetales	Streptomycetaceae	Streptomyces	unclassified		AY094368.1	gg_id:66695	Streptomyces aureus str. B7319
40	7	798	Actinobacteria	Actinobacteria	Actinomycetales	Microbacteriaceae	Microbacterium	unclassified		AY566291.1	gg_id:109772	Microbacterium natoriense str. TNJL143-2
40	10	1360	Actinobacteria	Actinobacteria	Actinomycetales	Streptomycetaceae	Streptomyces	unclassified		AY222320.1	gg_id:82727	Streptomyces nanningensis str. YIM 33098
40	0	1854	Proteobacteria	Gammaproteobacteria	Pseudomonadales	Pseudomonadaceae	Pseudomonas	unclassified		AJ308305.1	gg_id:16465	Pseudomonas fluorescens str. Biotype C ICMP 13624; ATCC 17559
40	1	2565	Proteobacteria	Gammaproteobacteria	Enterobacteriales	Enterobacteriaceae	unclassified	unclassified		AF476103.1	gg_id:63940	Dysmicoccus brevipes symbiont
40	0	3097	Proteobacteria	Gammaproteobacteria	Pseudomonadales	Pseudomonadaceae	Pseudomonas	unclassified		AF074383.1	gg_id:8628	Pseudomonas migulae str. CIP 105470
40	5	3123	Proteobacteria	Gammaproteobacteria	Oceanospirillales	Halomonadaceae	Candidatus Portiera	Candidatus Portiera aleyrodidarum		AY266096.1	gg_id:102829	Aleurodicus dispersus symbiont
40	8	5765	Firmicutes	Bacilli	Lactobacillales	Lactobacillaceae	Lactobacillus	unclassified		AY281292.1	gg_id:105149	Lactobacillus curvatus str. KNUC04
40	9	6148	Acidobacteria	Solibacteres	Solibacterales	Solibacteraceae	Candidatus Solibacter	unclassified		AF529350.1	gg_id:61819	PCE-contaminated site clone CLs73
40	11	6673	Firmicutes	Bacilli	Bacillales	Bacillaceae	Bacillus	Bacillus thermoamylovorans		AB121094.1	gg_id:97746	Bacillus thermoamylovorans str. BTa
40	3	7318	Proteobacteria	Alphaproteobacteria	Sphingomonadales	Sphingomonadaceae	Sphingomonas	unclassified		AF184221.1	gg_id:6221	Sphingomonas sp. str. Ant20
40	0	7913	Proteobacteria	Alphaproteobacteria	Sphingomonadales	Sphingomonadaceae	Sphingobium	unclassified		AB120764.1	gg_id:94883	Sphingobium yanoikuyae str. EC-S01
40	8	9893	Firmicutes	Clostridia	Clostridiales	Lachnospiraceae	unclassified	unclassified		AY491543.1	gg_id:105229	microbial fuel cell enriched with acetate clone 45#2
40	6	11080	Firmicutes	Clostridia	Clostridiales	Veillonellaceae	unclassified	unclassified		AY244973.1	gg_id:84124	cow rumen clone BS19
39	7	33	Actinobacteria	Actinobacteria	Actinomycetales	Streptomycetaceae	Streptomyces	unclassified		AJ310923.1	gg_id:24460	Streptomyces griseochromogenes str. DSM 40499
39	8	153	Actinobacteria	Actinobacteria	Actinomycetales	Streptomycetaceae	Streptomyces	unclassified		AF513223.1	gg_id:65596	Streptomyces viridocyaneus str. YIM30997
39	8	856	Actinobacteria	Actinobacteria	Actinomycetales	Gordoniaceae	Gordonia	Gordonia defluvii		AY650265.3	gg_id:104445	Gordonia defluvii str. J4
39	9	910	Actinobacteria	Actinobacteria	Actinomycetales	Streptomycetaceae	Streptomyces	unclassified		AY382292.2	gg_id:96357	Streptomyces chungwhensis str. AA-98
39	10	1024	Actinobacteria	Actinobacteria	Actinomycetales	Cellulomonadaceae	unclassified	unclassified		AY234546.1	gg_id:111386	soil isolate Ellin5129
39	0	2576	Proteobacteria	Gammaproteobacteria	Pseudomonadales	Pseudomonadaceae	Pseudomonas	unclassified		AF291818.2	gg_id:64506	Pseudomonas andersonii str. JB413844
39	11	6213	Firmicutes	Bacilli	Lactobacillales	Lactobacillaceae	Lactobacillus	unclassified		AJ575743.1	gg_id:89199	Lactobacillus malefermentans str. CECT 5928T
39	10	6423	Firmicutes	Bacilli	Bacillales	Bacillaceae	Bacillus	unclassified		AF071856.1	gg_id:14656	Bacillus siralis str. 171544
39	3	6993	Firmicutes	Bacilli	Bacillales	Paenibacillaceae	Paenibacillus	unclassified		AY323609.1	gg_id:103914	Paenibacillus sanguinis str. 2301083
39	7	6996	Firmicutes	Bacilli	Bacillales	Bacillaceae	Bacillus	unclassified		AY523411.1	gg_id:102938	Bacillus catenulatus
39	10	7158	Bacteroidetes	Bacteroidia	Bacteroidales	Prevotellaceae	Prevotella	unclassified		AY323524.1	gg_id:88701	Prevotella denticola str. ATCC 35308
39	6	7198	Bacteroidetes	Bacteroidia	Bacteroidales	Prevotellaceae	Prevotella	unclassified		AY349402.1	gg_id:92225	human oral cavity clone IK062
39	0	7768	Proteobacteria	Alphaproteobacteria	Sphingomonadales	Sphingomonadaceae	Sphingobium	unclassified		AB040739.1	gg_id:41591	Sphingomonas cloacae str. S-3
39	4	8052	Bacteroidetes	Bacteroidia	Bacteroidales	Prevotellaceae	Prevotella	unclassified		AF385513.1	gg_id:28952	tongue dorsa clone DO039
39	8	10912	Firmicutes	Clostridia	Clostridiales	Clostridiaceae	Clostridium	unclassified		AB081585.1	gg_id:71518	Clostridiaceae str. A4d
38	12	124	Actinobacteria	Actinobacteria	Actinomycetales	Micromonosporaceae	Micromonospora	unclassified		AB196715.1	gg_id:111029	Micromonospora krabiensis str. MA-1
38	6	378	Actinobacteria	Actinobacteria	Actinomycetales	Microbacteriaceae	Microbacterium	unclassified		AF474330.1	gg_id:66583	Microbacterium testaceum str. CE648
38	10	697	Actinobacteria	Actinobacteria	Actinomycetales	Cellulomonadaceae	unclassified	unclassified		AY250883.1	gg_id:83514	lichen-dominated Antarctic cryptoendolithic community clone FBP417
38	10	1074	Actinobacteria	Actinobacteria	Actinomycetales	Streptomycetaceae	Streptomyces	unclassified		AY232256.1	gg_id:90237	Streptomyces caelestis str. SN83
38	6	2169	AC1	LC-1	unclassified	unclassified	sfA	unclassified		AJ543755.1	gg_id:96419	anoxic sediment Lake Cadagno clone 1
38	0	2280	Proteobacteria	Gammaproteobacteria	Pseudomonadales	Pseudomonadaceae	Pseudomonas	Pseudomonas mediterranea		AF386081.1	gg_id:58546	Pseudomonas mediterranea str. CFBP 5488
38	0	2343	Proteobacteria	Gammaproteobacteria	Pseudomonadales	Pseudomonadaceae	Pseudomonas	unclassified		AF336352.1	gg_id:50165	Pseudomonas fluorescens str. Wuba30
38	0	2507	Proteobacteria	Gammaproteobacteria	Pseudomonadales	Pseudomonadaceae	Pseudomonas	unclassified		AF320995.1	gg_id:35009	Pseudomonas tolaasii str. NZ032
38	5	2751	Proteobacteria	Gammaproteobacteria	Oceanospirillales	ZA3412c	unclassified	unclassified		AJ581349.1	gg_id:92209	Mediterranean sponge clone E01-9C-12
38	4	2833	Proteobacteria	Gammaproteobacteria	Vibrionales	Vibrionaceae	Vibrio	unclassified		Z31657.1	gg_id:9268	Vibrio splendidus
38	3	3027	Proteobacteria	Gammaproteobacteria	Enterobacteriales	Enterobacteriaceae	unclassified	unclassified		AB083059.1	gg_id:55799	Parabdella sp. symbiont
38	0	3050	Proteobacteria	Gammaproteobacteria	Oceanospirillales	Saccharospirillaceae	ML110J-20	unclassified		AF507823.1	gg_id:62733	Mono Lake at depth 17.5 m station 6 July 2000 clone ML617.5J-3 proteobacterium
38	0	3747	Proteobacteria	Gammaproteobacteria	Xanthomonadales	Xanthomonadaceae	Stenotrophomonas	unclassified		AJ560626.1	gg_id:100999	Achromobacter xylosoxidans wp22
38	0	4021	Proteobacteria	Gammaproteobacteria	Xanthomonadales	Xanthomonadaceae	Stenotrophomonas	unclassified		AB180661.1	gg_id:101898	Stenotrophomonas maltophilia str. alfa-2
38	1	5369	Proteobacteria	Betaproteobacteria	Burkholderiales	Burkholderiaceae	Burkholderia	unclassified		AF164059.2	gg_id:19103	diazotroph str. BA126
38	6	7374	Bacteroidetes	Bacteroidia	Bacteroidales	RikenellaceaeII	unclassified	unclassified		AY592739.1	gg_id:101395	deep-sea mud volcano clone Napoli-3B-73; BC07-3B-73
38	8	8888	Cyanobacteria	Synechococcophycideae	Synechococcales	Synechococcaceae	Prochlorococcus	unclassified		NC_005071.1	gg_id:128676	Prochlorococcus marinus MIT 9313 str. MIT9313
38	4	10572	Proteobacteria	Alphaproteobacteria	Rhodospirillales	Rhodospirillaceae	unclassified	unclassified		AJ581587.1	gg_id:93885	soil near uranium mill tailings clone KCM-B-42
37	8	293	Actinobacteria	Actinobacteria	Actinomycetales	Micromonosporaceae	unclassified	unclassified		AB037000.1	gg_id:24528	Actinoplanes digitatis str. IFO 12512T
37	4	557	Actinobacteria	Actinobacteria	Actinomycetales	Cellulomonadaceae	unclassified	unclassified		AY250880.1	gg_id:86480	lichen-dominated Antarctic cryptoendolithic community clone FBP402
37	5	3449	Proteobacteria	Betaproteobacteria	Methylophilales	Methylophilaceae	unclassified	unclassified		AY424824.1	gg_id:96941	Romania:Movile Cave clone mv13.3
37	1	3706	Proteobacteria	Betaproteobacteria	Burkholderiales	Burkholderiaceae	Burkholderia	unclassified		AY391283.1	gg_id:96893	Burkholderia unamae TR3.4
37	4	3848	Proteobacteria	Betaproteobacteria	Neisseriales	Neisseriaceae	unclassified	unclassified		AY225604.1	gg_id:97629	Mid-Atlantic Ridge hydrothermal sediment clone AT-s71
37	9	5798	Firmicutes	Bacilli	Lactobacillales	Lactobacillaceae	Lactobacillus	unclassified		AF401673.1	gg_id:27633	Lactobacillus sakei
37	5	6542	Proteobacteria	Epsilonproteobacteria	Campylobacterales	Helicobacteraceae	Sulfurovum	unclassified		AY531604.1	gg_id:104899	Indian Ocean hydrothermal vent clone SF_C23-F6
37	4	7300	Proteobacteria	Alphaproteobacteria	Rhodospirillales	Rhodospirillaceae	unclassified	unclassified		AF406524.1	gg_id:60649	complex marine community d at depth 200 m North Aegean Sea (Station 3) clone AEGEAN_205
37	2	7413	Bacteroidetes	Bacteroidia	Bacteroidales	Porphyromonadaceae	unclassified	unclassified		AB186895.1	gg_id:101957	polychlorinated dioxin dechlorinating microcosm clone TSAI15
37	8	7492	Bacteroidetes	Bacteroidia	Bacteroidales	Prevotellaceae	unclassified	unclassified		AY005066.1	gg_id:25521	subgingival dental plaque clone X083
37	0	7692	Proteobacteria	Alphaproteobacteria	Sphingomonadales	Sphingomonadaceae	Sphingobium	unclassified		AY151392.1	gg_id:55376	Sphingomonas chungbukensis VM0440
37	2	7731	Bacteroidetes	Bacteroidia	Bacteroidales	Porphyromonadaceae	unclassified	unclassified		AB195878.1	gg_id:109165	Anaerobic sludge clone N17
37	2	7752	Proteobacteria	Alphaproteobacteria	Rhodospirillales	Rhodospirillaceae	unclassified	unclassified		AY375070.1	gg_id:96012	deep sea sediment clone B21
37	4	8114	Proteobacteria	Alphaproteobacteria	Rhodospirillales	Rhodospirillaceae	unclassified	unclassified		AJ347025.1	gg_id:60184	sponge clone TK03
37	5	8283	Proteobacteria	Alphaproteobacteria	Rhodospirillales	Rhodospirillaceae	unclassified	unclassified		AY555804.1	gg_id:102414	Bor Khlueng hot spring clone PK324
37	10	8394	Bacteroidetes	Bacteroidia	Bacteroidales	Prevotellaceae	Prevotella	unclassified		AY244896.1	gg_id:85799	cow rumen clone BF18
36	7	256	Actinobacteria	Actinobacteria	Actinomycetales	Microbacteriaceae	Microbacterium	Microbacterium gubbeenense		AF263564.1	gg_id:44902	Microbacterium gubbeenense str. DPC 5285
36	6	270	Actinobacteria	Actinobacteria	Actinomycetales	Microbacteriaceae	Microbacterium	unclassified		Y17238.1	gg_id:12253	Microbacterium terrae str. DSM 8610
36	6	1332	Actinobacteria	Actinobacteria	Actinomycetales	Micromonosporaceae	unclassified	unclassified		X93201.1	gg_id:12828	Catenuloplanes japonicus str. DSM 44102
36	6	1454	Actinobacteria	Actinobacteria	Actinomycetales	Microbacteriaceae	Microbacterium	unclassified		AY244784.1	gg_id:86183	Microbacterium resistens str. 2002-59119
36	0	1921	Proteobacteria	Gammaproteobacteria	Pseudomonadales	Pseudomonadaceae	Pseudomonas	unclassified		AB109886.1	gg_id:86855	Pseudomonas graminis str. KF701
36	2	2268	Proteobacteria	Alphaproteobacteria	Rhodobacterales	Rhodobacteraceae	unclassified	unclassified		AY145589.1	gg_id:74007	10e-6 dilution marine samples Weser estuary clone DC5-80-3 proteobacterium
36	0	2276	Proteobacteria	Gammaproteobacteria	Pseudomonadales	Pseudomonadaceae	Pseudomonas	unclassified		AY091527.1	gg_id:67416	Pseudomonas palleroniana str. CFBP 4389
36	1	2750	Proteobacteria	Gammaproteobacteria	Enterobacteriales	Enterobacteriaceae	unclassified	unclassified		AJ583836.1	gg_id:95192	Pantoea agglomerans str. Pa4842
36	3	2795	Proteobacteria	Gammaproteobacteria	Vibrionales	Vibrionaceae	Vibrio	unclassified		X56575.1	gg_id:9219	Vibrio campbellii str. ATCC 25920
36	1	2963	Proteobacteria	Gammaproteobacteria	Enterobacteriales	Enterobacteriaceae	unclassified	unclassified		Z96077.1	gg_id:10042	Enterobacter nimipressuralis str. LMG 10245-T
36	0	3383	Proteobacteria	Gammaproteobacteria	Pseudomonadales	Pseudomonadaceae	Pseudomonas	unclassified		AB088750.2	gg_id:78890	Pseudomonas resinovorans str. CA06
36	0	3633	Proteobacteria	Gammaproteobacteria	Xanthomonadales	Xanthomonadaceae	Stenotrophomonas	unclassified		AJ243605.1	gg_id:74547	Stenotrophomonas sp
36	8	5594	Firmicutes	Bacilli	Bacillales	Bacillaceae	Bacillus	unclassified		AY030336.1	gg_id:33074	Bacillus megaterium str. KL-181
36	7	6490	Firmicutes	Bacilli	Bacillales	Bacillaceae	Bacillus	unclassified		AY017347.1	gg_id:45517	Bacillus licheniformis str. S86
36	0	7411	Proteobacteria	Alphaproteobacteria	Rhodospirillales	Rhodospirillaceae	unclassified	unclassified		AY654771.1	gg_id:105164	Oculina mucus isolate 38
36	0	7415	Bacteroidetes	Bacteroidia	Bacteroidales	RikenellaceaeII	unclassified	unclassified		AY570582.1	gg_id:108457	biodegraded Canadian oil reservoir clone PL-11B8
36	6	7617	Bacteroidetes	Bacteroidia	Bacteroidales	RikenellaceaeII	unclassified	unclassified		AF371912.1	gg_id:16733	swine intestine clone p-184-o5
36	7	8588	Acidobacteria	Acidobacteria	Acidobacteriales	Acidobacteriaceae	unclassified	unclassified		X97098.1	gg_id:3730	peat bog clone TM2
36	3	9746	Firmicutes	Clostridia	Clostridiales	Clostridiales Family XIII. Incertae Sedis	Eubacterium	unclassified		AB185809.1	gg_id:103361	rumen clone U29-G11
36	3	11019	Firmicutes	Bacilli	Bacillales	Alicyclobacillaceae	Alicyclobacillus	unclassified		Y07608.2	gg_id:14393	Drentse grassland soil clone DA113
35	8	250	Actinobacteria	Actinobacteria	Actinomycetales	Streptomycetaceae	Streptomyces	unclassified		AY094366.1	gg_id:66697	Streptomyces laceyi str. c765
35	8	1245	Actinobacteria	Actinobacteria	Actinomycetales	Streptomycetaceae	Streptomyces	unclassified		AB022873.1	gg_id:39463	Kitasatospora paracochleata str. IFO14769T
35	1	2260	Proteobacteria	Gammaproteobacteria	Enterobacteriales	Enterobacteriaceae	unclassified	unclassified		AB099402.1	gg_id:85372	Enterobacter aerogenes str. ATCC 43175
35	1	2422	Proteobacteria	Gammaproteobacteria	Pseudomonadales	Pseudomonadaceae	Pseudomonas	Pseudomonas stutzeri		AB098613.1	gg_id:88710	Pseudomonas stutzeri str. 127W
35	0	3031	Proteobacteria	Gammaproteobacteria	Pseudomonadales	Pseudomonadaceae	Pseudomonas	unclassified		AJ308307.1	gg_id:37579	Pseudomonas fluorescens str. Biotype G ICMP 13621; ATCC 17518
35	0	3091	Proteobacteria	Gammaproteobacteria	Pseudomonadales	Pseudomonadaceae	Pseudomonas	Pseudomonas stutzeri		AY486384.1	gg_id:105218	Pseudomonas stutzeri str. AU4823
35	0	3245	Proteobacteria	Gammaproteobacteria	Oceanospirillales	Alteromonadaceae	Microbulbifer	unclassified		AY377986.1	gg_id:98102	Microbulbifer maritimus str. TF-17
35	1	3334	Proteobacteria	Gammaproteobacteria	Pseudomonadales	Pseudomonadaceae	Pseudomonas	Pseudomonas stutzeri		AJ297767.1	gg_id:76785	Pseudomonas stutzeri HY-105
35	12	4057	Deferribacteres	Deferribacteres	Deferribacterales	Calithrixaceae	Caldithrix	unclassified		AF286031.1	gg_id:31738	saltmarsh clone LCP-26
35	3	4829	Proteobacteria	Betaproteobacteria	Burkholderiales	Burkholderiaceae	Burkholderia	unclassified		AY836218.1	gg_id:111169	Burkholderia phytofirmans G44-5
35	0	7550	Proteobacteria	Alphaproteobacteria	Rhodospirillales	Rhodospirillaceae	unclassified	unclassified		AF407727.1	gg_id:60574	Great Artesian Basin clone B79
35	6	7883	Bacteroidetes	Bacteroidia	Bacteroidales	RikenellaceaeII	unclassified	unclassified		AB088944.3	gg_id:78232	termite gut homogenate clone Rs-E62 bacterium
35	2	8172	Proteobacteria	Alphaproteobacteria	Caulobacterales	Caulobacteraceae	unclassified	unclassified		AB167229.1	gg_id:107937	Brevundimonas diminuta str. c79
35	4	8665	Proteobacteria	Deltaproteobacteria	Bdellovibrionales	Bacteriovoracaceae	Bacteriovorax	unclassified		AY294217.1	gg_id:136402	sp. str. ETC
35	1	9100	Bacteroidetes	Bacteroidia	Bacteroidales	Porphyromonadaceae	unclassified	unclassified		AB088927.2	gg_id:77707	termite gut homogenate clone Rs-N56 bacterium
35	6	10388	Firmicutes	Clostridia	Clostridiales	Clostridiaceae	Clostridium	unclassified		AF270502.1	gg_id:20598	Clostridium felsineum str. DSM 794
34	4	1678	Actinobacteria	Actinobacteria	Actinomycetales	Streptomycetaceae	Streptomyces	unclassified		AY207599.1	gg_id:101288	Streptomyces scabiei str. KACC 20222
34	0	2560	Proteobacteria	Gammaproteobacteria	Pseudomonadales	Pseudomonadaceae	Pseudomonas	Pseudomonas stutzeri		AJ270458.1	gg_id:36560	Pseudomonas stutzeri str. 4C68 marine sediment Dangast II
34	0	2748	Proteobacteria	Gammaproteobacteria	Pseudomonadales	Pseudomonadaceae	Pseudomonas	unclassified		AY321588.1	gg_id:88851	Pseudomonas fluorescens str. CCUG32456A
34	2	2903	Proteobacteria	Gammaproteobacteria	Vibrionales	Vibrionaceae	Vibrio	unclassified		AY676129.1	gg_id:106027	Vibrio vulnificus str. 1003(O)
34	0	5321	Proteobacteria	Gammaproteobacteria	Xanthomonadales	Xanthomonadaceae	Stenotrophomonas	unclassified		AJ131907.1	gg_id:7822	Stenotrophomonas maltophilia str. LMG 10989
34	4	5551	Spirochaetes	Spirochaetes	Spirochaetales	Spirochaetaceae	unclassified	unclassified		AY337319.1	gg_id:103241	Spirochaeta sp. str. M6
34	9	6484	Firmicutes	Bacilli	Lactobacillales	Lactobacillaceae	Lactobacillus	unclassified		AY241664.1	gg_id:85541	Lactobacillus hilgardii str. IOEB0204
34	6	7668	Bacteroidetes	Flavobacteria	Flavobacteriales	Cryomorphaceae	unclassified	unclassified		AF521195.1	gg_id:69811	Brumimicrobium glaciale str. ACAM 644
34	1	7935	Proteobacteria	Alphaproteobacteria	Rhodospirillales	Rhodospirillaceae	unclassified	unclassified		AB110414.1	gg_id:87741	Blastochloris sulfoviridis str. RN1
34	3	8316	Bacteroidetes	Flavobacteria	Flavobacteriales	Flavobacteriaceae	Capnocytophaga	unclassified		U41347.1	gg_id:2366	Capnocytophaga granulosa str. LMG16022 T; JCM8566 T
34	0	8820	Proteobacteria	Alphaproteobacteria	Sphingomonadales	Sphingomonadaceae	Sphingobium	unclassified		AY367016.1	gg_id:94188	Sphingomonas paucimobilis Sg6
34	0	9387	Proteobacteria	Alphaproteobacteria	Rhizobiales	Methylobacteriaceae	Methylobacterium	Methylobacterium adhaesivum		AY167835.1	gg_id:77549	Methylobacterium sp. str. SAFR-026
34	2	10496	Firmicutes	Clostridia	Clostridiales	Veillonellaceae	unclassified	unclassified		AF473834.1	gg_id:38606	Megasphaera micronuciformis str. AIP 412.00; CIP 107280
33	11	145	Actinobacteria	Actinobacteria	Actinomycetales	Streptomycetaceae	Streptomyces	unclassified		U94490.1	gg_id:11925	Streptomyces thermocarboxydus str. DSM 44293
33	11	337	Actinobacteria	Actinobacteria	Actinomycetales	Micromonosporaceae	Micromonospora	unclassified		X92598.1	gg_id:12852	Micromonospora coerulea
33	5	1292	Actinobacteria	Actinobacteria	Bifidobacteriales	Bifidobacteriaceae	Bifidobacterium	Bifidobacterium longum		AY699578.1	gg_id:106301	Bifidobacterium longum bv. Infantis str. BT1
33	1	2321	Proteobacteria	Gammaproteobacteria	Enterobacteriales	Enterobacteriaceae	unclassified	unclassified		Y17655.1	gg_id:9860	Klebsiella oxytoca str. ATCC13182T
33	1	2818	Proteobacteria	Gammaproteobacteria	Vibrionales	Vibrionaceae	Vibrio	unclassified		AJ515221.1	gg_id:74614	Vibrio splendidus str. LT06
33	2	3179	Proteobacteria	Gammaproteobacteria	Pseudomonadales	Pseudomonadaceae	Pseudomonas	unclassified		AY054374.1	gg_id:105822	Pseudomonas pavonaceae
33	4	3546	Proteobacteria	Deltaproteobacteria	Desulfobacterales	Nitrospinaceae	unclassified	unclassified		AY592130.1	gg_id:100278	marine ANAMMOX sediment clone AY592130
33	1	3670	Proteobacteria	Gammaproteobacteria	Legionellales	Coxiellaceae	unclassified	unclassified		AJ318123.1	gg_id:47013	Waste-gas biofilter clone BIfciii1
33	0	4090	Proteobacteria	Betaproteobacteria	Burkholderiales	Burkholderiaceae	Burkholderia	unclassified		AY221955.1	gg_id:80740	Burkholderia unamae str. MCo-762
33	0	4601	Proteobacteria	Gammaproteobacteria	Legionellales	Coxiellaceae	unclassified	unclassified		AJ518784.1	gg_id:75050	uranium mining waste pile clone JG37-AG-14 proteobacterium
33	5	5794	Firmicutes	Bacilli	Bacillales	Paenibacillaceae	Paenibacillus	unclassified		AJ011321.1	gg_id:14375	Paenibacillus borealis KM8
33	12	6071	Firmicutes	Bacilli	Bacillales	Bacillaceae	Bacillus	unclassified		AJ550463.1	gg_id:82717	Bacillus pumilus
33	4	6615	Spirochaetes	Spirochaetes	Spirochaetales	Spirochaetaceae	unclassified	unclassified		AY605180.1	gg_id:106187	microbial mat clone LL026
33	7	6635	Firmicutes	Bacilli	Lactobacillales	Lactobacillaceae	Lactobacillus	unclassified		AF515222.1	gg_id:64381	Lactobacillus plantarum str. RO7
33	8	6848	Firmicutes	Bacilli	Lactobacillales	Lactobacillaceae	Lactobacillus	unclassified		AY253660.1	gg_id:84798	Lactobacillus ultunensis str. Kx146C1; LMG 22117T; DSM 16047T; CCUG 48460T
33	3	6975	Firmicutes	Bacilli	Bacillales	Alicyclobacillaceae	Alicyclobacillus	unclassified		AB089840.1	gg_id:95171	Alicyclobacillus pomorum str. 3A
33	7	7190	Proteobacteria	Deltaproteobacteria	Myxococcales	Haliangiaceae	unclassified	unclassified		AJ581623.1	gg_id:93248	soil near uranium mill tailings clone KCM-C-14
33	0	7260	Proteobacteria	Alphaproteobacteria	Sphingomonadales	Sphingomonadaceae	Sphingobium	unclassified		AY519129.1	gg_id:99094	Sphingomonas paucimobilis str. B90A
33	0	7623	Bacteroidetes	Bacteroidia	Bacteroidales	Prevotellaceae	Prevotella	Prevotella tannerae		AF183402.1	gg_id:30384	Prevotella tannerae str. 131-9-1
33	2	7654	Proteobacteria	Alphaproteobacteria	Rhodospirillales	Rhodospirillaceae	unclassified	unclassified		AY326611.1	gg_id:136208	Amazon soil clone 178-2
32	6	965	Actinobacteria	Actinobacteria	Actinomycetales	Microbacteriaceae	unclassified	unclassified		AJ575544.1	gg_id:96502	freshwater clone NZ1
32	9	1574	Actinobacteria	Actinobacteria	koll13	unclassified	sfD	unclassified		AY255002.1	gg_id:102511	tidal flat clone BS1-0-79
32	0	2597	Proteobacteria	Gammaproteobacteria	Pseudomonadales	Pseudomonadaceae	Pseudomonas	unclassified		AY091528.1	gg_id:67413	Pseudomonas salomonii str. CFBP 2022
32	2	2980	Proteobacteria	Gammaproteobacteria	Enterobacteriales	Enterobacteriaceae	unclassified	unclassified		AY660027.2	gg_id:119010	Xenorhabdus bovienii str. PDBC SCX6
32	2	3296	Proteobacteria	Gammaproteobacteria	Vibrionales	Vibrionaceae	Vibrio	unclassified		X97990.1	gg_id:9224	Vibrio sp str. VI1964/75
32	1	3352	Proteobacteria	Gammaproteobacteria	Enterobacteriales	Enterobacteriaceae	Arsenophonus	unclassified		AY264674.1	gg_id:89402	Arsenophonus nasoniae str. ATCC 49151
32	0	3488	Proteobacteria	Gammaproteobacteria	Thiotrichales	Thiotrichaceae	unclassified	unclassified		AY510242.1	gg_id:110102	microbial mat cave sulfidic spring clone LKC3_156.41
32	1	3601	Proteobacteria	Betaproteobacteria	Burkholderiales	Burkholderiaceae	Burkholderia	unclassified		U91570.1	gg_id:7210	Burkholderia caryophylli str. MCII-8
32	9	4766	Proteobacteria	Gammaproteobacteria	unclassified	unclassified	sfB	unclassified		AF406529.1	gg_id:60643	bacterioplankton clone AEGEAN_165
32	2	5257	Proteobacteria	Gammaproteobacteria	Legionellales	Coxiellaceae	unclassified	unclassified		AY326588.1	gg_id:136759	Amazon soil clone 776-1
32	9	5444	Firmicutes	Bacilli	Bacillales	Bacillaceae	Bacillus	unclassified		AJ577279.1	gg_id:88934	Bacillus cereus str. 7pk4
32	1	5582	Acidobacteria	Chloracidobacteria	unclassified	unclassified	sfB	unclassified		AY250867.1	gg_id:86097	lichen-dominated Antarctic cryptoendolithic community clone FBP241
32	9	5589	Firmicutes	Bacilli	Bacillales	Bacillaceae	Bacillus	unclassified		AF492486.1	gg_id:58334	Bacillus licheniformis str. N1
32	1	6124	Firmicutes	Bacilli	Lactobacillales	Carnobacteriaceae	Granulicatella	unclassified		Y15408.1	gg_id:15055	Granulicatella elegans str. 2640-91
32	7	7606	Proteobacteria	Deltaproteobacteria	Myxococcales	Haliangiaceae	unclassified	unclassified		AJ576419.1	gg_id:102303	midgut homogenate Pachnoda ephippiata larva clone PeM65
32	7	7787	Proteobacteria	Deltaproteobacteria	Myxococcales	Haliangiaceae	unclassified	unclassified		AF234747.1	gg_id:30991	sludge clone A9
32	0	8399	Proteobacteria	Alphaproteobacteria	Sphingomonadales	Erythrobacteraceae	Erythrobacter	Erythrobacter vulgaris		AY706936.1	gg_id:99676	Erythrobacter vulgaris str. 022 2-9
32	2	8402	Bacteroidetes	Flavobacteria	Flavobacteriales	Cryomorphaceae	unclassified	unclassified		AJ697701.1	gg_id:103229	mesotrophic lake clone SF54
32	3	8590	Acidobacteria	Acidobacteria	Acidobacteriales	Acidobacteriaceae	unclassified	unclassified		AJ292578.1	gg_id:45591	PCB-polluted soil clone WD228
32	3	8944	Bacteroidetes	Bacteroidia	Bacteroidales	RikenellaceaeII	unclassified	unclassified		AY239394.1	gg_id:95353	rat feces clone rc5-29
32	0	9089	Proteobacteria	Alphaproteobacteria	Sphingomonadales	Sphingomonadaceae	Sphingobium	unclassified		U37525.1	gg_id:6160	Sphingobium yanoikuyae str. Q1
31	8	789	Actinobacteria	Actinobacteria	Actinomycetales	Cellulomonadaceae	unclassified	unclassified		AF527588.1	gg_id:62962	EBPR sludge lab scale clone LPB61
31	9	1539	Actinobacteria	Actinobacteria	Actinomycetales	Micromonosporaceae	Micromonospora	unclassified		AB159778.2	gg_id:106799	Micromonospora eburnea str. LK2-5
31	0	2495	Proteobacteria	Gammaproteobacteria	Pseudomonadales	Pseudomonadaceae	Pseudomonas	unclassified		AF229856.1	gg_id:44006	Pseudomonas sp. str. 2FB1
31	1	2666	Proteobacteria	Gammaproteobacteria	Pseudomonadales	Pseudomonadaceae	Pseudomonas	Pseudomonas stutzeri		AJ288148.1	gg_id:53166	Pseudomonas stutzeri Makran
31	0	3329	Proteobacteria	Gammaproteobacteria	Enterobacteriales	Enterobacteriaceae	unclassified	unclassified		AB004748.1	gg_id:9857	Enterobacter gergoviae str. JCM1234
31	2	3577	Proteobacteria	Gammaproteobacteria	Legionellales	Coxiellaceae	unclassified	unclassified		AB179493.1	gg_id:99390	sedimentary rock clone MIZ02
31	0	4467	Proteobacteria	Betaproteobacteria	Burkholderiales	Burkholderiaceae	Burkholderia	unclassified		AY305814.1	gg_id:91539	Burkholderia pseudomallei str. 2000032028
31	0	4535	Proteobacteria	Betaproteobacteria	Burkholderiales	Comamonadaceae	Lampropedia	Lampropedia hyalina		AY291121.1	gg_id:99960	Lampropedia hyalina str. ATCC 43383
31	3	4886	Proteobacteria	Gammaproteobacteria	Thiotrichales	Thiotrichaceae	Beggiatoa	unclassified		AF532775.1	gg_id:60451	marine sediment clone Limfjorden L9
31	4	6274	Firmicutes	Bacilli	Bacillales	Bacillaceae	Bacillus	unclassified		AB021194.1	gg_id:34978	Bacillus niacini str. IFO15566
31	6	6368	Firmicutes	Bacilli	Lactobacillales	Lactobacillaceae	Lactobacillus	unclassified		AY445127.1	gg_id:107784	Lactobacillus sp. str. RA2113
31	7	7104	Firmicutes	Bacilli	Lactobacillales	Lactobacillaceae	Lactobacillus	unclassified		AY204896.1	gg_id:82312	Lactobacillus sakei str. HNSL5a
31	1	7444	Bacteroidetes	Flavobacteria	Flavobacteriales	Flavobacteriaceae	Capnocytophaga	unclassified		X97248.1	gg_id:2368	Capnocytophaga granulosa str. ATCC 51502
31	9	9226	Firmicutes	Clostridia	Clostridiales	Veillonellaceae	Veillonella	unclassified		AY514996.1	gg_id:99976	Veillonella rodentium str. ATCC 17743
31	4	9930	Firmicutes	Clostridia	Clostridiales	Ruminococcaceae	unclassified	unclassified		AY854298.1	gg_id:110901	herbivore gastrointestinal tract clone Thompsons100
31	9	10751	Firmicutes	Clostridia	Clostridiales	Veillonellaceae	Veillonella	unclassified		X84007.1	gg_id:13822	Veillonella atypica str. DSM 20739
30	6	874	Actinobacteria	Actinobacteria	Actinomycetales	Streptomycetaceae	Streptomyces	unclassified		X79324.1	gg_id:11964	Streptomyces bluensis str. ISP5564
30	1	2056	Proteobacteria	Gammaproteobacteria	Enterobacteriales	Enterobacteriaceae	unclassified	unclassified		AF530476.1	gg_id:91515	Escherichia vulneris str. ATCC 33821
30	3	2112	Proteobacteria	Gammaproteobacteria	Pasteurellales	Pasteurellaceae	Actinobacillus	Actinobacillus suis		AF015299.1	gg_id:9589	Actinobacillus suis str. CCM5586
30	1	2176	Proteobacteria	Gammaproteobacteria	Enterobacteriales	Enterobacteriaceae	Escherichia	unclassified		AF527827.1	gg_id:62512	Escherichia coli str. RREC I
30	2	2705	Proteobacteria	Gammaproteobacteria	Enterobacteriales	Enterobacteriaceae	unclassified	unclassified		AE005174.2	gg_id:128878	Escherichia coli O157:H7 str. EDL933
30	1	2814	Proteobacteria	Gammaproteobacteria	Enterobacteriales	Enterobacteriaceae	Escherichia	unclassified		AF527826.1	gg_id:71573	Escherichia coli str. RREC II
30	0	2822	Proteobacteria	Gammaproteobacteria	Pseudomonadales	Pseudomonadaceae	Pseudomonas	unclassified		AF313466.1	gg_id:35880	Pseudomonas veronii
30	1	2976	Proteobacteria	Gammaproteobacteria	Enterobacteriales	Enterobacteriaceae	unclassified	unclassified		AF130958.2	gg_id:10082	Pantoea endophytica str. A6
30	0	3288	Proteobacteria	Gammaproteobacteria	Enterobacteriales	Enterobacteriaceae	unclassified	unclassified		AJ854062.1	gg_id:108296	Serratia ureolytica str. NiVa 51
30	2	3880	Proteobacteria	Gammaproteobacteria	Chromatiales	Chromatiaceae	unclassified	unclassified		AY225631.1	gg_id:96909	Mid-Atlantic Ridge hydrothermal sediment clone AT-s2-13
30	0	3916	Proteobacteria	Gammaproteobacteria	Legionellales	Coxiellaceae	unclassified	unclassified		AF526927.2	gg_id:55626	Mars Odyssey Orbiter and encapsulation facility clone T5-3
30	0	4391	Proteobacteria	Betaproteobacteria	Methylophilales	Methylophilaceae	Methylotenera	unclassified		AF289172.1	gg_id:70311	planktonic freshwater clone PRD01B012B
30	2	4534	Proteobacteria	Betaproteobacteria	Burkholderiales	Comamonadaceae	Variovorax	Variovorax paradoxus		AY706431.1	gg_id:105130	TCE-contaminated groundwater clone GP3
30	6	5478	Firmicutes	Bacilli	Bacillales	Bacillaceae	unclassified	unclassified		AY121435.1	gg_id:63143	Amphibacillus sp. str. YIM-kkny10
30	10	6115	Firmicutes	Bacilli	Lactobacillales	Lactobacillaceae	Lactobacillus	unclassified		AY773954.1	gg_id:107854	Lactobacillus paracasei 4C
30	9	6242	Firmicutes	Bacilli	Lactobacillales	Enterococcaceae	Enterococcus	Enterococcus lactis		AY692451.1	gg_id:100464	Enterococcus faecium str. SL2
30	4	7035	Firmicutes	Bacilli	Bacillales	Paenibacillaceae	Paenibacillus	unclassified		AY559427.1	gg_id:202319	Hot Springs Taiwan hot spring water clone LS35
30	12	7538	Bacteroidetes	Bacteroidia	Bacteroidales	Prevotellaceae	Prevotella	Prevotella baroniae		AY840553.1	gg_id:110354	Prevotella genomosp. E4 E9_33
29	5	357	Actinobacteria	Actinobacteria	Actinomycetales	Streptomycetaceae	Streptomyces	unclassified		AJ271887.1	gg_id:46620	Streptomyces melanosporofaciens str. NRRL B-12234T
29	10	1673	Actinobacteria	Actinobacteria	Actinomycetales	Micromonosporaceae	Micromonospora	unclassified		X92626.1	gg_id:12881	Micromonospora yulongensis
29	1	2043	Proteobacteria	Gammaproteobacteria	Enterobacteriales	Enterobacteriaceae	Escherichia	unclassified		AF527825.1	gg_id:62511	Escherichia coli str. RREC III
29	2	2759	Proteobacteria	Gammaproteobacteria	Oceanospirillales	Piscirickettsiaceae	Piscirickettsia	Piscirickettsia salmonis		U36940.1	gg_id:7735	Piscirickettsia salmonis str. EM-90
29	0	4012	Proteobacteria	Betaproteobacteria	Burkholderiales	Burkholderiaceae	Burkholderia	unclassified		AB088048.1	gg_id:77828	Burkholderia sp. str. VE22
29	0	4029	Proteobacteria	Gammaproteobacteria	Thiotrichales	Thiotrichaceae	unclassified	unclassified		AF110275.1	gg_id:81842	Beggiatoa sp. str. AA5A
29	0	4366	Proteobacteria	Betaproteobacteria	Burkholderiales	Burkholderiaceae	Burkholderia	unclassified		U91839.1	gg_id:7239	Burkholderia pseudomallei str. 1026b
29	1	4465	Proteobacteria	Gammaproteobacteria	Chromatiales	Chromatiaceae	unclassified	unclassified		AACY01032263.1	gg_id:105207	Sargasso Sea
29	3	5246	Proteobacteria	Gammaproteobacteria	Thiotrichales	Thiotrichaceae	Beggiatoa	unclassified		AY580013.1	gg_id:111119	Beggiatoa sp. 'Carmel Canyon' Carmel Canyon
29	3	5645	Spirochaetes	Spirochaetes	Spirochaetales	Spirochaetaceae	Treponema	unclassified		AB032000.1	gg_id:36987	protist termite clone HsPySp16 clone
29	6	5823	Firmicutes	Bacilli	Lactobacillales	Lactobacillaceae	Lactobacillus	unclassified		AY204898.1	gg_id:82120	Lactobacillus sakei str. ITSL2c
29	3	5886	Spirochaetes	Spirochaetes	Spirochaetales	Spirochaetaceae	Treponema	unclassified		AF068341.1	gg_id:4087	termite gut homogenate clone RFS41
29	4	6229	Spirochaetes	Spirochaetes	Spirochaetales	Spirochaetaceae	Treponema	unclassified		AY735103.1	gg_id:102578	Spirochaeta taiwanensis str. K1LY
29	0	7405	Proteobacteria	Alphaproteobacteria	Rhodospirillales	Rhodospirillaceae	unclassified	unclassified		AY351637.1	gg_id:105644	activated sludge clone TFOa27
29	0	10479	Proteobacteria	Alphaproteobacteria	unclassified	unclassified	sfB	unclassified		AY234503.1	gg_id:111561	soil isolate Ellin5086
28	8	25	Actinobacteria	Actinobacteria	Actinomycetales	Micrococcaceae	Rothia	Rothia mucilaginosa		X87758.1	gg_id:12497	Micrococcus mucilaginosus
28	9	147	Actinobacteria	Actinobacteria	Actinomycetales	Streptomycetaceae	Streptomyces	unclassified		AY207594.1	gg_id:100503	Streptomyces stelliscabiei
28	8	1122	Actinobacteria	Actinobacteria	Actinomycetales	Micromonosporaceae	Micromonospora	unclassified		X92618.1	gg_id:12872	Micromonospora echinaurantiaca str. DSM 43904
28	8	1127	Actinobacteria	Actinobacteria	Actinomycetales	Microbacteriaceae	unclassified	unclassified		AY660689.1	gg_id:103579	Frigoribacterium sp. cryopeg_3a 3a
28	2	1922	Bacteroidetes	Sphingobacteria	Sphingobacteriales	Flammeovirgaceae	unclassified	unclassified		AY654823.1	gg_id:103997	Oculina mucus isolate 86
28	0	2224	Proteobacteria	Gammaproteobacteria	Enterobacteriales	Enterobacteriaceae	unclassified	unclassified		AY373830.1	gg_id:105259	Trabulsiella guamensis
28	0	2577	Proteobacteria	Gammaproteobacteria	Enterobacteriales	Enterobacteriaceae	unclassified	unclassified		NC_004431.1	gg_id:128799	Escherichia coli str. CFT073
28	0	2959	Proteobacteria	Gammaproteobacteria	Pseudomonadales	Pseudomonadaceae	Pseudomonas	unclassified		AF468448.1	gg_id:102783	Pseudomonas jinjuensis str. Pss 26
28	0	3083	Proteobacteria	Gammaproteobacteria	Enterobacteriales	Enterobacteriaceae	unclassified	unclassified		AB004749.1	gg_id:10048	Enterobacter amnigenus str. JCM1237
28	2	3673	Proteobacteria	Betaproteobacteria	Burkholderiales	Burkholderiaceae	Burkholderia	unclassified		AY497470.1	gg_id:104381	Burkholderia phytofirmans str. PsJN
28	0	3898	Proteobacteria	Betaproteobacteria	Burkholderiales	Burkholderiaceae	Burkholderia	unclassified		AF215704.1	gg_id:42224	Burkholderia caledonica str. LMG 19076
28	0	4727	Proteobacteria	Gammaproteobacteria	Chromatiales	Sinobacteraceae	unclassified	unclassified		AB179525.1	gg_id:105999	sedimentary rock clone MIZ34
28	0	4736	Proteobacteria	Gammaproteobacteria	Chromatiales	Chromatiaceae	unclassified	unclassified		AY532574.1	gg_id:105936	uranium-contaminated aquifer clone 1013-28-CG33
28	11	4749	Deferribacteres	Deferribacteres	Deferribacterales	Calithrixaceae	Caldithrix	unclassified		AY280423.1	gg_id:101254	exterior deep-sea hydrothermal vent sulfide chimney Juan de Fuca Ridge Pacific Ocean clone
28	3	5735	Spirochaetes	Spirochaetes	Spirochaetales	Spirochaetaceae	Treponema	unclassified		AB088881.1	gg_id:78047	termite gut homogenate clone Rs-D57 sp.
28	7	5750	Firmicutes	Bacilli	Bacillales	Paenibacillaceae	Paenibacillus	unclassified		AJ605292.1	gg_id:99986	Paenibacillus antarcticus str. LMG 22078 = 20CM
28	8	6068	Firmicutes	Bacilli	Lactobacillales	Lactobacillaceae	Lactobacillus	unclassified		X94229.1	gg_id:15150	Lactobacillus oris str. DSM 4864T
28	3	6468	Firmicutes	Bacilli	Bacillales	Bacillaceae	Bacillus	unclassified		AJ717380.1	gg_id:110479	Bacillus licheniformis CV60
28	0	6648	Acidobacteria	Solibacteres	Solibacterales	Solibacteraceae	Candidatus Solibacter	unclassified		AB179688.1	gg_id:106955	groundwater 0.2 m-captured fraction clone KNA6-EB09
28	3	6885	Spirochaetes	Spirochaetes	Spirochaetales	Spirochaetaceae	Treponema	unclassified		AB084952.1	gg_id:69074	termite gut clone NkS1
28	6	6939	Firmicutes	Bacilli	Bacillales	Bacillaceae	unclassified	unclassified		AB107894.1	gg_id:89195	Cerasibacillus quisquiliarum str. BLx
28	3	7244	Cyanobacteria	Nostocophycideae	Nostocales	Nostocaceae	Cylindrospermopsis	Cylindrospermopsis raciborskii		AF516725.1	gg_id:72636	Cylindrospermopsis raciborskii str. LJ
28	7	7842	Bacteroidetes	Bacteroidia	Bacteroidales	RikenellaceaeII	unclassified	unclassified		AJ400254.2	gg_id:99034	mouse feces clone F18U
28	2	8341	Bacteroidetes	Bacteroidia	Bacteroidales	Porphyromonadaceae	unclassified	unclassified		AB100456.1	gg_id:81498	termite gut clone Rs-003
28	0	9107	Proteobacteria	Deltaproteobacteria	Desulfuromonadales	Pelobacteraceae	Pelobacter	unclassified		AY692042.1	gg_id:107672	UASB reactor clone M76
28	1	10528	Firmicutes	Clostridia	Clostridiales	Lachnospiraceae	unclassified	unclassified		AY531642.1	gg_id:106936	sulfide-rich hot spring enrichments 65 degrees C clone LNE-5
28	8	10796	Tenericutes	Mollicutes	Acholeplasmatales	Acholeplasmataceae	Candidatus Phytoplasma	unclassified		AY389822.2	gg_id:100290	Aster yellows phytoplasma str. AY-BD2
27	4	869	Actinobacteria	Actinobacteria	Actinomycetales	Streptomycetaceae	Streptomyces	unclassified		AB105068.1	gg_id:81060	Streptomyces aureofaciens str. CMUAc130
27	11	1660	Chloroflexi	RA13C7	unclassified	unclassified	sfA	unclassified		AJ536886.1	gg_id:78594	uranium mining waste pile soil clone JG30-KF-AS1
27	1	1825	Proteobacteria	Gammaproteobacteria	Enterobacteriales	Enterobacteriaceae	Escherichia	unclassified		AF357563.1	gg_id:73454	mpn-isolate group 15
27	0	2786	Proteobacteria	Gammaproteobacteria	Pseudomonadales	Pseudomonadaceae	Pseudomonas	unclassified		AF511436.1	gg_id:74050	Pseudomonas alcaligenes CCCO12
27	0	2874	Proteobacteria	Gammaproteobacteria	Pseudomonadales	Pseudomonadaceae	Pseudomonas	unclassified		AY206685.1	gg_id:82206	Pseudomonas jessenii str. PS06
27	4	3226	Proteobacteria	Alphaproteobacteria	Rhodobacterales	Rhodobacteraceae	unclassified	unclassified		U37762.1	gg_id:5629	Prionitis lanceolata gall symbiont
27	0	3278	Proteobacteria	Gammaproteobacteria	Enterobacteriales	Enterobacteriaceae	unclassified	unclassified		AY043392.1	gg_id:63595	Escherichia coli str. AU1713
27	2	3514	Proteobacteria	Betaproteobacteria	Rhodocyclales	Rhodocyclaceae	Dechloromonas	unclassified		AJ318917.1	gg_id:75126	Dechloromonas denitrificans str. ED1
27	1	4669	Proteobacteria	Betaproteobacteria	Burkholderiales	Comamonadaceae	Curvibacter	unclassified		AB109889.1	gg_id:106408	Curvibacter gracilis str. 7-1
27	0	4892	Proteobacteria	Betaproteobacteria	Burkholderiales	Burkholderiaceae	Burkholderia	unclassified		AF265235.1	gg_id:19296	Burkholderia cenocepacia str. LMG 12615
27	0	5059	Proteobacteria	Gammaproteobacteria	Legionellales	Coxiellaceae	unclassified	unclassified		AY662000.1	gg_id:137507	uranium-contaminated groundwater clone 300G-E04
27	8	5554	Firmicutes	Bacilli	Lactobacillales	Lactobacillaceae	Lactobacillus	unclassified		AJ306403.1	gg_id:103634	Lactobacillus suebicus str. CCUG 32233
27	2	5676	Spirochaetes	Spirochaetes	Spirochaetales	Spirochaetaceae	Treponema	unclassified		AJ458946.1	gg_id:86557	Mixotricha paradoxa is flagellate hindgut Mastotermes darwiniensis clone mp4 of
27	7	6096	Firmicutes	Bacilli	Lactobacillales	Streptococcaceae	Streptococcus	Streptococcus minor		AJ409287.1	gg_id:55342	Streptococcus entericus str. CECT 5353
27	3	7333	Bacteroidetes	Bacteroidia	Bacteroidales	Porphyromonadaceae	Porphyromonas	unclassified		AY570514.1	gg_id:108520	Porphyromonas uenonis str. WAL 9902; ATCC BAA-906; CCUG 48615
27	0	8234	Proteobacteria	Alphaproteobacteria	Rhizobiales	Phyllobacteriaceae	unclassified	unclassified		AF406520.1	gg_id:106379	complex marine community d at depth 200 m North Aegean Sea (Station 3) clone AEGEAN_207
27	1	8495	Proteobacteria	Alphaproteobacteria	Rhodospirillales	Rhodospirillaceae	unclassified	unclassified		AACY01008919.1	gg_id:138694	genome shotgun sequencing Sargasso Sea
27	3	8818	Bacteroidetes	Bacteroidia	Bacteroidales	Porphyromonadaceae	Porphyromonas	unclassified		AF393476.1	gg_id:74406	swab advanced noma lesion clone AW032
27	7	9826	Firmicutes	Clostridia	Clostridiales	Clostridiaceae	Clostridium	unclassified		AJ276992.1	gg_id:27375	Clostridium uliginosum str. CK55
27	0	11066	Firmicutes	Clostridia	Clostridiales	Lachnospiraceae	Lachnobacterium	unclassified		AF202258.1	gg_id:38558	Eubacterium oxidoreducens str. DAS110
26	6	1	Actinobacteria	Actinobacteria	Actinomycetales	Micromonosporaceae	unclassified	unclassified		X92603.1	gg_id:12842	Micromonospora peucetia str. DSM 43363
26	6	2028	Bacteroidetes	Sphingobacteria	Sphingobacteriales	Flexibacteraceae	Flexibacter	Flexibacter flexilis		AB078053.1	gg_id:58635	Flexibacter flexilis str. IFO 16027
26	2	2332	Proteobacteria	Gammaproteobacteria	Enterobacteriales	Enterobacteriaceae	unclassified	unclassified		AY360397.1	gg_id:93777	Erwinia chrysanthemi str. S3-1
26	1	2968	Proteobacteria	Gammaproteobacteria	Enterobacteriales	Enterobacteriaceae	Escherichia	unclassified		AE014073.1	gg_id:146716	Shigella flexneri 2a str. 2457T
26	2	3148	Proteobacteria	Gammaproteobacteria	Enterobacteriales	Enterobacteriaceae	unclassified	unclassified		AF476104.1	gg_id:63945	Dysmicoccus neobrevipes symbiont
26	0	3154	Proteobacteria	Gammaproteobacteria	Pseudomonadales	Pseudomonadaceae	Pseudomonas	unclassified		AJ583090.1	gg_id:94698	Pseudomonas fluorescens str. 62e
26	1	3222	Chloroflexi	Caldilineae	Caldilineales	Caldilineaceae	Caldilinea	unclassified		AJ504591.1	gg_id:62551	sewage sludge clone
26	3	4741	Proteobacteria	Betaproteobacteria	Hydrogenophilales	Hydrogenophilaceae	Thiobacillus	unclassified		AY133108.1	gg_id:59893	TCE-contaminated site clone ccspost271
26	2	5933	Spirochaetes	Spirochaetes	Spirochaetales	Spirochaetaceae	unclassified	unclassified		AY605132.1	gg_id:99067	microbial mat clone IE028
26	8	6107	Firmicutes	Bacilli	Lactobacillales	Lactobacillaceae	Lactobacillus	unclassified		AF275311.1	gg_id:33139	Lactobacillus ferintoshensis str. R7-84(T)
26	9	6139	Firmicutes	Bacilli	Bacillales	Bacillaceae	Bacillus	unclassified		AF489591.1	gg_id:68699	Bacillus amyloliquefaciens str. CMB01
26	0	7640	Proteobacteria	Alphaproteobacteria	Sphingomonadales	Sphingomonadaceae	unclassified	unclassified		AJ303009.1	gg_id:52593	Novosphingobium lentum str. MT1
26	0	8181	Proteobacteria	Alphaproteobacteria	Rhizobiales	Phyllobacteriaceae	Parvibaculum	unclassified		AY387398.1	gg_id:101358	Parvibaculum lavamentivorans str. DS-1; DSM13023; NCIMB13966
26	2	8246	Bacteroidetes	Bacteroidia	Bacteroidales	RikenellaceaeII	unclassified	unclassified		AB185559.1	gg_id:101991	rumen clone F23-G06
26	0	8526	Proteobacteria	Alphaproteobacteria	Rhodospirillales	Rhodospirillaceae	Inquilinus	Inquilinus limosus		AY043374.1	gg_id:63608	Inquilinus limosus str. AU476
26	0	9090	Proteobacteria	Alphaproteobacteria	Rhodospirillales	Acetobacteraceae	Gluconacetobacter	unclassified		AF111841.1	gg_id:23292	Gluconacetobacter johannae str. CFN-Cf55
26	0	9103	Proteobacteria	Alphaproteobacteria	Rhodospirillales	Acetobacteraceae	Gluconacetobacter	unclassified		AF192761.1	gg_id:36976	Gluconacetobacter azotocaptans str. CFN-Ca54
26	0	9438	Proteobacteria	Alphaproteobacteria	Rhizobiales	Methylobacteriaceae	Methylobacterium	Methylobacterium adhaesivum		AY364020.2	gg_id:137666	Methylobacterium sp. iEII3
25	4	144	Actinobacteria	Actinobacteria	Actinomycetales	Microbacteriaceae	Agromyces	unclassified		AF503917.1	gg_id:85975	Agromyces albus str. VKM Ac-1800
25	8	681	Actinobacteria	Actinobacteria	Bifidobacteriales	Bifidobacteriaceae	Bifidobacterium	unclassified		AF357558.1	gg_id:35146	mpn-isolate group 10
25	10	1083	Actinobacteria	Actinobacteria	Bifidobacteriales	Bifidobacteriaceae	Bifidobacterium	unclassified		AJ420965.1	gg_id:102049	Bifidobacterium simiae str. CCUG 30289T
25	0	2593	Proteobacteria	Gammaproteobacteria	Pseudomonadales	Pseudomonadaceae	Pseudomonas	unclassified		AB110608.1	gg_id:104753	Pseudomonas putida str. KF751
25	0	2827	Bacteroidetes	Sphingobacteria	Sphingobacteriales	Flammeovirgaceae	unclassified	unclassified		AB078075.1	gg_id:58614	Flexibacter tractuosus str. IFO 16038
25	1	2938	Proteobacteria	Gammaproteobacteria	Enterobacteriales	Enterobacteriaceae	Escherichia	unclassified		NC_004337.1	gg_id:140640	Shigella flexneri 2a str. 301
25	1	3164	Proteobacteria	Gammaproteobacteria	Pseudomonadales	Pseudomonadaceae	Pseudomonas	unclassified		X86623.1	gg_id:8602	Pseudomonas sp str. 2E-14 2A
25	5	3739	Proteobacteria	Gammaproteobacteria	Pseudomonadales	Moraxellaceae	Psychrobacter	Psychrobacter celer		AY842259.1	gg_id:110467	Psychrobacter celer str. SW-238
25	4	3843	Proteobacteria	Betaproteobacteria	Burkholderiales	Burkholderiaceae	Ralstonia	unclassified		AB024608.1	gg_id:40253	Ralstonia solanacearum MAFF 301559
25	0	3969	Proteobacteria	Betaproteobacteria	Burkholderiales	Burkholderiaceae	Burkholderia	unclassified		AJ131790.1	gg_id:7238	Burkholderia pseudomallei
25	0	4163	Proteobacteria	Betaproteobacteria	Burkholderiales	Burkholderiaceae	Burkholderia	unclassified		AY741356.1	gg_id:102386	Burkholderia cepacia str. ATCC 53867
25	0	4505	Proteobacteria	Betaproteobacteria	Burkholderiales	Burkholderiaceae	Burkholderia	unclassified		AY305805.1	gg_id:91069	Burkholderia pseudomallei str. 2002721626
25	1	4855	Proteobacteria	Gammaproteobacteria	Alteromonadales	Pseudoalteromonadaceae	Pseudoalteromonas	unclassified		X82136.1	gg_id:8908	Pseudoalteromonas carrageenovora str. ATCC 12662T
25	1	4999	Proteobacteria	Gammaproteobacteria	Chromatiales	Chromatiaceae	unclassified	unclassified		AJ567603.1	gg_id:90616	deep-sea sediment clone MBAE54
25	4	5220	Proteobacteria	Gammaproteobacteria	Alteromonadales	Pseudoalteromonadaceae	Pseudoalteromonas	unclassified		AF218245.1	gg_id:23171	Pseudoalteromonas sp
25	8	5311	Synergistetes	Synergistia	Synergistales	TTA_B6	E6	unclassified		AY426471.1	gg_id:102621	full-scale anaerobic UASB bioreactor treating paper mill wastewater clone E6
25	8	5789	Firmicutes	Bacilli	Bacillales	Bacillaceae	Bacillus	unclassified		AY030326.1	gg_id:36519	Bacillus licheniformis str. KL-047
25	2	6626	Firmicutes	Bacilli	Bacillales	Bacillaceae	Bacillus	unclassified		AB043865.1	gg_id:42189	Bacillus horikoshii str. DSM8719
25	7	6711	Firmicutes	Bacilli	Lactobacillales	Lactobacillaceae	Lactobacillus	unclassified		L23507.1	gg_id:15143	Lactobacillus reuteri
25	2	6957	Spirochaetes	Spirochaetes	Spirochaetales	Spirochaetaceae	Treponema	unclassified		AB088862.1	gg_id:77733	termite gut homogenate clone Rs-G43
25	0	7210	Proteobacteria	Alphaproteobacteria	Rhizobiales	Phyllobacteriaceae	unclassified	unclassified		AB099936.1	gg_id:79338	inactive deep-sea hydrothermal vent chimneys clone IheB2-3
25	1	7694	Bacteroidetes	Bacteroidia	Bacteroidales	Prevotellaceae	Prevotella	Prevotella nanceiensis		AY005064.1	gg_id:70362	subgingival dental plaque clone BI027
25	0	8204	Proteobacteria	Alphaproteobacteria	Sphingomonadales	Sphingomonadaceae	unclassified	unclassified		AY167827.2	gg_id:77547	Sphingomonas sp. str. SAFR-042
25	0	8418	Proteobacteria	Alphaproteobacteria	Rhodospirillales	Rhodospirillaceae	unclassified	unclassified		AY654769.1	gg_id:101364	Oculina mucus isolate 23
25	0	9640	Proteobacteria	Alphaproteobacteria	unclassified	unclassified	sfB	unclassified		AB179498.1	gg_id:100174	sedimentary rock clone MIZ07
24	8	322	Actinobacteria	Actinobacteria	Actinomycetales	Streptomycetaceae	Streptomyces	unclassified		AY493982.1	gg_id:136535	Fingerprinting aggregates soil clone 341
24	8	739	Actinobacteria	Actinobacteria	Actinomycetales	Micromonosporaceae	Micromonospora	unclassified		X92623.1	gg_id:12878	Micromonospora viridifaciens str. DSM 43909
24	1	1243	Actinobacteria	Actinobacteria	Actinomycetales	Streptomycetaceae	Streptomyces	unclassified		AJ870981.1	gg_id:110622	Streptomyces danangensis str. XKDN19
24	10	1519	Actinobacteria	Actinobacteria	Actinomycetales	Streptomycetaceae	Streptomyces	unclassified		AF503493.1	gg_id:94217	Streptomyces tuirus str. DSM 40505 ICSSB 1017
24	0	2181	Proteobacteria	Gammaproteobacteria	Alteromonadales	Shewanellaceae	Shewanella	unclassified		U91553.1	gg_id:9071	Shewanella putrefaciens str. NCTC 10695
24	0	2858	Proteobacteria	Gammaproteobacteria	Alteromonadales	Shewanellaceae	Shewanella	unclassified		AF550588.1	gg_id:75631	Shewanella sp. Ko702
24	0	3369	Proteobacteria	Gammaproteobacteria	Enterobacteriales	Enterobacteriaceae	unclassified	unclassified		AF530475.1	gg_id:91643	Escherichia fergusonii str. ATCC 35469
24	5	4309	Proteobacteria	Gammaproteobacteria	unclassified	unclassified	sfB	unclassified		AF406536.1	gg_id:60638	bacterioplankton clone AEGEAN_243
24	5	5388	Firmicutes	Bacilli	Lactobacillales	Streptococcaceae	Streptococcus	unclassified		AF135453.1	gg_id:25587	Streptococcus bovis str. 1276
24	5	5531	Firmicutes	Bacilli	Lactobacillales	Streptococcaceae	Streptococcus	unclassified		AF177729.1	gg_id:15484	Streptococcus infantarius str. HDP90104; SLB
24	5	5532	Firmicutes	Bacilli	Lactobacillales	Streptococcaceae	Streptococcus	unclassified		AY500370.1	gg_id:104134	Streptococcus bovis Sb5
24	5	5615	Firmicutes	Bacilli	Lactobacillales	Streptococcaceae	Streptococcus	unclassified		AY324612.1	gg_id:88822	Streptococcus bovis str. MPR4
24	5	5646	Firmicutes	Bacilli	Lactobacillales	Streptococcaceae	Streptococcus	unclassified		AY485602.1	gg_id:101765	Streptococcus oralis str. ATCC 35037
24	5	5733	Firmicutes	Bacilli	Lactobacillales	Streptococcaceae	Streptococcus	unclassified		AY281081.1	gg_id:89429	Streptococcus pneumoniae str. ATCC 700669
24	5	5811	Firmicutes	Bacilli	Lactobacillales	Streptococcaceae	Streptococcus	unclassified		AY324610.1	gg_id:89376	Streptococcus bovis str. MPR1
24	5	5830	Firmicutes	Bacilli	Lactobacillales	Streptococcaceae	Streptococcus	unclassified		AF003933.1	gg_id:15555	Streptococcus parasanguinis str. ATCC 15912
24	4	5866	Firmicutes	Bacilli	Lactobacillales	Streptococcaceae	Streptococcus	unclassified		AY005045.1	gg_id:71752	Streptococcus mitis bv2 str. SK34
24	5	6003	Firmicutes	Bacilli	Lactobacillales	Streptococcaceae	Streptococcus	unclassified		AF184974.1	gg_id:42170	Streptococcus australis str. AI1; ATCC 700641
24	5	6123	Firmicutes	Bacilli	Lactobacillales	Streptococcaceae	Streptococcus	unclassified		AY327523.1	gg_id:88769	Streptococcus bovis str. RD11
24	3	6232	Firmicutes	Bacilli	Bacillales	Paenibacillaceae	Paenibacillus	unclassified		AY167820.1	gg_id:77386	Paenibacillus sp. str. SAFN-007
24	5	6387	Firmicutes	Bacilli	Lactobacillales	Streptococcaceae	Streptococcus	unclassified		AY485604.1	gg_id:102076	Streptococcus australis str. ATCC 700641
24	5	6493	Firmicutes	Bacilli	Lactobacillales	Streptococcaceae	Streptococcus	unclassified		AY324611.1	gg_id:90414	Streptococcus bovis str. MPR2
24	5	6502	Firmicutes	Bacilli	Lactobacillales	Streptococcaceae	Streptococcus	unclassified		AF335573.1	gg_id:33357	Streptococcus iniae str. Dan 1
24	1	6574	Spirochaetes	Spirochaetes	Spirochaetales	Spirochaetaceae	Treponema	unclassified		AB084971.1	gg_id:71442	termite gut clone NkS94
24	5	6808	Firmicutes	Bacilli	Lactobacillales	Streptococcaceae	Streptococcus	unclassified		AY327522.1	gg_id:89290	Streptococcus bovis str. RD09
24	5	6871	Firmicutes	Bacilli	Lactobacillales	Streptococcaceae	Streptococcus	unclassified		AY324613.1	gg_id:89081	Streptococcus bovis str. MPR5
24	3	6905	Firmicutes	Bacilli	Bacillales	Alicyclobacillaceae	Alicyclobacillus	unclassified		AB060166.1	gg_id:26438	Alicyclobacillus acidocaldarius str. MIH 321
24	0	7447	Proteobacteria	Alphaproteobacteria	Rhodospirillales	Rhodospirillaceae	unclassified	unclassified		AF527585.1	gg_id:62964	EBPR sludge lab scale clone LPB46
24	0	8085	Proteobacteria	Alphaproteobacteria	Sphingomonadales	Sphingomonadaceae	unclassified	unclassified		D84626.2	gg_id:557168	Novosphingobium sp. str. S23435
24	4	8501	Bacteroidetes	Bacteroidia	Bacteroidales	Prevotellaceae	Prevotella	unclassified		AY244914.1	gg_id:82967	cow rumen clone BF36
24	0	8866	Bacteroidetes	Bacteroidia	Bacteroidales	Porphyromonadaceae	unclassified	unclassified		AY693827.1	gg_id:99288	anaerobic sludge clone EUB38-2
24	1	10096	Firmicutes	Clostridia	Clostridiales	Peptostreptococcaceae	Peptostreptococcus	unclassified		AY167954.1	gg_id:76533	Isolation and identification hyper-ammonia producing swine storage pits manure
24	1	10329	Firmicutes	Clostridia	Clostridiales	Peptostreptococcaceae	Peptostreptococcus	unclassified		AY581818.1	gg_id:107080	feces clone 1E3
24	0	10508	Firmicutes	Clostridia	Clostridiales	Ruminococcaceae	unclassified	unclassified		AJ576369.1	gg_id:103744	hindgut homogenate Pachnoda ephippiata larva clone PeH56
24	9	10589	Proteobacteria	Alphaproteobacteria	Rickettsiales	Rickettsiaceae	Wolbachia	unclassified		AJ548801.1	gg_id:105908	Wolbachia pipientis
24	2	10591	Firmicutes	Clostridia	Clostridiales	Ruminococcaceae	unclassified	unclassified		AB185802.1	gg_id:102301	rumen clone U29-G04
24	1	10962	Firmicutes	Clostridia	Clostridiales	Ruminococcaceae	unclassified	unclassified		AF371796.1	gg_id:29413	swine intestine clone p-2657-65A5
23	2	2192	Proteobacteria	Gammaproteobacteria	Enterobacteriales	Enterobacteriaceae	Leclercia	unclassified		AY297724.1	gg_id:99396	Pantoea sp. 9C
23	0	3295	Proteobacteria	Gammaproteobacteria	Pseudomonadales	Pseudomonadaceae	Pseudomonas	unclassified		AY623931.1	gg_id:105785	Pseudomonas rhodesiae str. CP-17
23	9	3684	Fibrobacteres	Fibrobacteres	Fibrobacterales	Fibrobacteraceae	Fibrobacter	Fibrobacter intestinalis		AJ496284.1	gg_id:100224	Fibrobacter intestinalis str. NR9
23	4	3689	Proteobacteria	Betaproteobacteria	Hydrogenophilales	Hydrogenophilaceae	Thiobacillus	unclassified		AB181501.1	gg_id:109267	wastewater biofilm clone SN-84
23	0	3714	Proteobacteria	Betaproteobacteria	Burkholderiales	Burkholderiaceae	Burkholderia	unclassified		AF093058.1	gg_id:39013	Burkholderia pseudomallei V688
23	2	3780	Proteobacteria	Gammaproteobacteria	Alteromonadales	Pseudoalteromonadaceae	Pseudoalteromonas	unclassified		AF173963.1	gg_id:18661	Pseudoalteromonas atlantica str. KT0910
23	0	3904	Proteobacteria	Betaproteobacteria	Burkholderiales	Burkholderiaceae	Burkholderia	unclassified		L28675.1	gg_id:7242	Burkholderia cepacia str. G4
23	3	4702	Synergistetes	Synergistia	Synergistales	TTA_B6	E6	unclassified		AB186800.1	gg_id:100318	polychlorinated dioxin dechlorinating microcosm clone TSBX14
23	1	5154	Proteobacteria	Betaproteobacteria	Burkholderiales	Burkholderiaceae	Cupriavidus	unclassified		AF027407.1	gg_id:7400	Wautersia eutropha str. JS705
23	2	5400	Firmicutes	Bacilli	Bacillales	Bacillaceae	Bacillus	unclassified		AY167809.1	gg_id:77431	Bacillus niacini str. SAFN-021
23	6	5655	Firmicutes	Bacilli	Bacillales	Paenibacillaceae	Paenibacillus	unclassified		AY493972.1	gg_id:136753	Fingerprinting aggregates soil clone 449
23	1	5699	Firmicutes	Bacilli	Bacillales	Bacillaceae	Bacillus	unclassified		AY839858.1	gg_id:110561	Bacillus licheniformis str. CICC10098
23	5	5707	Firmicutes	Bacilli	Lactobacillales	Streptococcaceae	Streptococcus	unclassified		AB002481.1	gg_id:15485	Streptococcus bovis str.ATCC 27960
23	5	5829	Firmicutes	Bacilli	Lactobacillales	Streptococcaceae	Streptococcus	unclassified		AY691525.1	gg_id:102441	Streptococcus mutans str. ChDC YM2
23	5	5956	Firmicutes	Bacilli	Lactobacillales	Streptococcaceae	Lactococcus	Lactococcus garvieae		AB018211.1	gg_id:42931	Lactococcus garvieae str. E 1
23	0	6394	Spirochaetes	Spirochaetes	Spirochaetales	Spirochaetaceae	Treponema	unclassified		AB084965.1	gg_id:74426	termite gut clone NkS50
23	6	6408	Firmicutes	Bacilli	Bacillales	Alicyclobacillaceae	Alicyclobacillus	Alicyclobacillus acidoterrestris		AB042058.1	gg_id:18608	Alicyclobacillus acidoterrestris str. DSM 3923
23	3	6497	Firmicutes	Bacilli	Bacillales	Bacillaceae	Bacillus	unclassified		AJ535638.1	gg_id:77233	Bacillus galactosidilyticus str. LMG 17892
23	5	6621	Firmicutes	Bacilli	Lactobacillales	Streptococcaceae	Streptococcus	unclassified		AJ605748.1	gg_id:105195	Streptococcus equi subsp. ruminatorum str. CECT 5772
23	0	6921	Spirochaetes	Spirochaetes	Spirochaetales	Spirochaetaceae	Treponema	unclassified		AY230217.1	gg_id:83155	Treponema sp. str. 7CPL208
23	0	7336	Proteobacteria	Alphaproteobacteria	Rhizobiales	Hyphomicrobiaceae	Devosia	Candidatus Devosia euplotis		AJ548824.1	gg_id:82396	Candidatus Devosia euplotis str. CAMP4.4
23	1	8360	Bacteroidetes	Bacteroidia	Bacteroidales	RikenellaceaeII	unclassified	unclassified		AJ535258.1	gg_id:77721	marine sediment above hydrate ridge clone Hyd89-72 bacterium
23	1	9133	Proteobacteria	Deltaproteobacteria	Desulfobacterales	Nitrospinaceae	unclassified	unclassified		AJ535229.1	gg_id:78077	marine sediment above hydrate ridge clone Hyd89-13 proteobacterium
23	5	9551	Tenericutes	Mollicutes	Acholeplasmatales	Acholeplasmataceae	Candidatus Phytoplasma	unclassified		AY685056.1	gg_id:99036	Mulberry dwarf phytoplasma
23	1	10238	Proteobacteria	Alphaproteobacteria	Rhizobiales	Methylobacteriaceae	Methylobacterium	unclassified		M95654.1	gg_id:4785	Methylobacterium sp str. PK-1
23	1	10659	Firmicutes	Clostridia	Clostridiales	Peptostreptococcaceae	Peptostreptococcus	unclassified		AY167957.1	gg_id:76167	Isolation and identification hyper-ammonia producing swine storage pits manure
23	2	10661	Firmicutes	Clostridia	Clostridiales	Clostridiaceae	Clostridium	unclassified		AB011057.1	gg_id:15977	Clostridium josui str. FERM P-9684
23	2	11105	Proteobacteria	Alphaproteobacteria	Rhizobiales	Methylobacteriaceae	Methylobacterium	unclassified		D32229.1	gg_id:4784	Methylobacterium rhodinum str. JCM 2811
22	1	321	Actinobacteria	Actinobacteria	Bifidobacteriales	Bifidobacteriaceae	Bifidobacterium	Bifidobacterium breve		AJ311606.1	gg_id:37229	Bifidobacterium longum biovar Longum str. Y10 biovar
22	6	981	Actinobacteria	Actinobacteria	Actinomycetales	Streptomycetaceae	Streptomyces	unclassified		X99943.1	gg_id:11849	Streptomyces griseocarneus str. DSM40004
22	7	1030	Actinobacteria	Actinobacteria	Actinomycetales	Micromonosporaceae	Micromonospora	unclassified		AB196710.1	gg_id:110860	Micromonospora chaiyaphumensis str. MC5-1
22	2	1591	Actinobacteria	Actinobacteria	Actinomycetales	Actinomycetaceae	unclassified	unclassified		AJ508455.1	gg_id:58582	Actinomyces nasicola str. CCUG 46092
22	4	1848	Proteobacteria	Gammaproteobacteria	Vibrionales	Vibrionaceae	Vibrio	unclassified		AY544985.1	gg_id:105260	Vibrio campbellii
22	9	2536	Proteobacteria	Gammaproteobacteria	Oceanospirillales	Halomonadaceae	Chromohalobacter	unclassified		AJ277205.2	gg_id:27659	Chromohalobacter nigriandinum str. Taxon 4 4N
22	0	2608	Proteobacteria	Gammaproteobacteria	Alteromonadales	Shewanellaceae	Shewanella	unclassified		AY170369.1	gg_id:69583	Shewanella fidelis str. KMM 3589
22	0	2995	Proteobacteria	Gammaproteobacteria	Enterobacteriales	Enterobacteriaceae	unclassified	unclassified		Z83204.1	gg_id:9679	Escherichia coli
22	0	3157	Proteobacteria	Gammaproteobacteria	Pseudomonadales	Pseudomonadaceae	Pseudomonas	unclassified		AY030316.1	gg_id:21829	Pseudomonas graminis str. JPL-8
22	9	3231	Proteobacteria	Gammaproteobacteria	Oceanospirillales	Halomonadaceae	Chromohalobacter	unclassified		AB021386.1	gg_id:8126	Pseudomonas beijerinckii str. ATCC 19372T
22	2	3625	Proteobacteria	Gammaproteobacteria	Chromatiales	Chromatiaceae	Nitrosococcus	Nitrosococcus oceani		AF508992.1	gg_id:56278	Nitrosococcus oceani str. AFC3
22	0	3980	Proteobacteria	Betaproteobacteria	Burkholderiales	Comamonadaceae	Polaromonas	unclassified		AY166684.1	gg_id:76891	Polaromonas naphthalenivorans str. CJ2
22	1	4055	Proteobacteria	Gammaproteobacteria	Sedimenticolales	Sedimenticolaceae	Sedimenticola	unclassified		X95229.1	gg_id:7617	Lucina nassula gill symbiont
22	6	4910	Proteobacteria	Gammaproteobacteria	Pseudomonadales	Moraxellaceae	Moraxella	Moraxella nonliquefaciens		AF005179.1	gg_id:8275	Moraxella nonliquefaciens str. 826/61
22	3	5931	Firmicutes	Bacilli	Lactobacillales	Streptococcaceae	Streptococcus	unclassified		AY281086.1	gg_id:88323	Streptococcus sanguinis str. ATCC 49296
22	5	6084	Firmicutes	Bacilli	Lactobacillales	Streptococcaceae	Streptococcus	unclassified		AF459431.1	gg_id:58771	Streptococcus macedonicus
22	0	6491	Spirochaetes	Spirochaetes	Spirochaetales	Spirochaetaceae	unclassified	unclassified		AF166259.1	gg_id:37803	Spironema culicis str. BR91
22	4	6634	Firmicutes	Bacilli	Lactobacillales	Streptococcaceae	Streptococcus	unclassified		AF543291.1	gg_id:58287	Streptococcus mitis str. ChDC OS41
22	1	7125	Firmicutes	Bacilli	Lactobacillales	Streptococcaceae	Streptococcus	unclassified		AY538685.1	gg_id:107398	Streptococcus sp. str. Smarlab 3301444
22	0	7767	Proteobacteria	Alphaproteobacteria	Sphingomonadales	Sphingomonadaceae	unclassified	unclassified		AJ620201.1	gg_id:99158	Sphingomonas sp. str. PlS5
22	0	7991	Proteobacteria	Alphaproteobacteria	Sphingomonadales	Sphingomonadaceae	Sphingobium	unclassified		AY026948.1	gg_id:32571	Sphingomonas sp. str. ML1
22	4	8996	Bacteroidetes	Flavobacteria	Flavobacteriales	Cryomorphaceae	unclassified	unclassified		AY532584.1	gg_id:102122	uranium-contaminated aquifer clone 1013-28-CG47
22	5	9058	Bacteroidetes	Bacteroidia	Bacteroidales	RikenellaceaeII	unclassified	unclassified		AF275923.1	gg_id:70875	anaerobic digester clone AA39
22	1	9668	Fusobacteria	Fusobacteria	Fusobacteriales	Fusobacteriaceae	Leptotrichia	unclassified		AF201978.1	gg_id:71688	human oral clone AC60
22	8	9904	Proteobacteria	Alphaproteobacteria	Rickettsiales	Rickettsiaceae	Wolbachia	unclassified		AJ548799.1	gg_id:102098	Wolbachia pipientis
22	0	10412	Proteobacteria	Alphaproteobacteria	Rhodospirillales	Rhodospirillaceae	unclassified	unclassified		AY598790.1	gg_id:102860	Germany: Lake Staffelsee clone SS31
22	4	10842	Firmicutes	Clostridia	Clostridiales	Lachnospiraceae	unclassified	unclassified		AY684365.2	gg_id:110691	mucosal biopsies human intestine clone HuDI84
21	5	247	Actinobacteria	Actinobacteria	Actinomycetales	Streptomycetaceae	Streptomyces	unclassified		AJ399488.1	gg_id:48118	Streptomyces griseorubiginosus str. ISP 5469
21	2	747	SC4	unclassified	unclassified	unclassified	sfA	unclassified		AF254404.1	gg_id:41280	4MB-degrading consortium clone UASB_TL26
21	0	1068	Actinobacteria	Actinobacteria	Acidimicrobiales	CL500-29	unclassified	unclassified		AJ575537.1	gg_id:98284	freshwater clone D1
21	5	1194	Actinobacteria	Actinobacteria	Actinomycetales	Streptomycetaceae	Streptomyces	unclassified		AF454764.1	gg_id:37181	Streptomyces lateritius str. AS4.1427; JCM4389T
21	6	1748	Chlorobi	Chlorobia	Chlorobiales	SJA-28	unclassified	unclassified		AY118152.1	gg_id:60814	benzene-degrading nitrate-reducing consortium clone Cart-N3 bacterium
21	0	1864	Proteobacteria	Gammaproteobacteria	Alteromonadales	Shewanellaceae	Shewanella	unclassified		Y13699.1	gg_id:9053	Shewanella frigidimarina str. NCIMB 400
21	0	2339	Proteobacteria	Gammaproteobacteria	Alteromonadales	Shewanellaceae	Shewanella	unclassified		AY170366.1	gg_id:69757	Shewanella waksmanii str. KMM 3823
21	1	2631	Proteobacteria	Gammaproteobacteria	Alteromonadales	Shewanellaceae	Shewanella	unclassified		U85903.1	gg_id:128222	Shewanella frigidimarina str. ACAM 591T ICP1
21	0	3010	Proteobacteria	Gammaproteobacteria	Pseudomonadales	Pseudomonadaceae	Pseudomonas	unclassified		AF112477.1	gg_id:8726	Azospirillum sp
21	1	3260	Proteobacteria	Gammaproteobacteria	Alteromonadales	Shewanellaceae	Shewanella	unclassified		AF420312.1	gg_id:18498	Shewanella fidelis str. KMM 3582T
21	1	3381	Proteobacteria	Gammaproteobacteria	Enterobacteriales	Enterobacteriaceae	unclassified	unclassified		AY834756.1	gg_id:110694	Rhodopseudomonas palustris str. 2c
21	1	3399	Proteobacteria	Gammaproteobacteria	Enterobacteriales	Enterobacteriaceae	unclassified	unclassified		AJ251469.1	gg_id:70560	Enterobacter cloacae str. ATCC13047T
21	0	4235	Proteobacteria	Gammaproteobacteria	Chromatiales	Chromatiaceae	unclassified	unclassified		AY225635.1	gg_id:98613	Mid-Atlantic Ridge hydrothermal sediment clone AT-s80
21	0	4555	Proteobacteria	Betaproteobacteria	Burkholderiales	Burkholderiaceae	Cupriavidus	unclassified		AF500584.1	gg_id:66058	Wautersia respiraculi str. AU3801
21	0	4929	Proteobacteria	Betaproteobacteria	Burkholderiales	Burkholderiaceae	Burkholderia	unclassified		AF093056.1	gg_id:46605	Burkholderia pseudomallei V684
21	0	5211	Proteobacteria	Gammaproteobacteria	Chromatiales	Ectothiorhodospiraceae	unclassified	unclassified		AJ581598.1	gg_id:93189	soil near uranium mill tailings clone KCM-B-23
21	4	5611	Firmicutes	Bacilli	Lactobacillales	Streptococcaceae	Streptococcus	unclassified		AB002522.1	gg_id:15573	Streptococcus pneumoniae str. MAFF 911410
21	3	6212	Firmicutes	Bacilli	Lactobacillales	Streptococcaceae	Streptococcus	unclassified		AY442818.1	gg_id:104405	Streptococcus sp. YE54
21	4	6296	Firmicutes	Bacilli	Lactobacillales	Streptococcaceae	Streptococcus	unclassified		AY281082.1	gg_id:88719	Streptococcus pneumoniae str. ATCC 49619
21	2	6568	Firmicutes	Bacilli	Lactobacillales	Streptococcaceae	Streptococcus	unclassified		AY188347.1	gg_id:80267	Streptococcus cristatus str. ATCC 51100
21	3	6683	Firmicutes	Bacilli	Bacillales	Bacillaceae	Halobacillus	unclassified		AY505520.1	gg_id:100498	Halobacillus sp. str. GSP43
21	1	6713	Firmicutes	Bacilli	Lactobacillales	Carnobacteriaceae	Granulicatella	Granulicatella elegans		AF016390.1	gg_id:15054	Granulicatella elegans str. DSM 11693; B1333
21	5	6844	Firmicutes	Bacilli	Lactobacillales	Streptococcaceae	Streptococcus	unclassified		AJ307888.1	gg_id:63461	Streptococcus gallinaceus str. CCUG 42692
21	4	6902	Firmicutes	Bacilli	Lactobacillales	Streptococcaceae	Streptococcus	unclassified		AY099095.1	gg_id:66308	Streptococcus oligofermentans str. 2-4T
21	7	8111	Bacteroidetes	Bacteroidia	Bacteroidales	Rikenellaceae	unclassified	unclassified		AB088945.1	gg_id:77794	termite gut homogenate clone Rs-F73 bacterium
21	4	8159	Proteobacteria	Alphaproteobacteria	Rhodospirillales	Rhodospirillaceae	unclassified	unclassified		AJ581592.1	gg_id:94143	soil near uranium mill tailings clone KCM-B-56
21	3	8843	Bacteroidetes	Bacteroidia	Bacteroidales	RikenellaceaeII	unclassified	unclassified		AB100010.1	gg_id:79223	inactive deep-sea hydrothermal vent chimneys clone IndB4-9
21	1	9719	Firmicutes	Clostridia	Clostridiales	Lachnospiraceae	unclassified	unclassified		AB062845.1	gg_id:41514	termite gut homogenate clone BCf9-13
21	2	9772	Tenericutes	Mollicutes	Acholeplasmatales	Acholeplasmataceae	Candidatus Phytoplasma	unclassified		AY389826.2	gg_id:100914	Aster yellows phytoplasma str. AY-BD2
21	6	10274	Tenericutes	Mollicutes	Acholeplasmatales	Acholeplasmataceae	Candidatus Phytoplasma	unclassified		AY389821.2	gg_id:100138	Aster yellows phytoplasma str. AY-S
21	4	11032	Chloroflexi	Chloroflexi	Chloroflexales	Chlorothrixaceae	unclassified	unclassified		AJ308497.1	gg_id:28036	hypersaline microbial mat clone P4-I-0A
20	5	637	Actinobacteria	Actinobacteria	Actinomycetales	Actinomycetaceae	Arcanobacterium	unclassified		AJ300767.1	gg_id:67658	Arcanobacterium hippocoleae str. CCUG 44697 equine vaginal secretion
20	4	1277	Actinobacteria	Actinobacteria	Actinomycetales	Micromonosporaceae	Micromonospora	unclassified		AY291589.1	gg_id:87823	Micromonospora sp. str. EN43
20	4	1385	Actinobacteria	Actinobacteria	Actinomycetales	Micromonosporaceae	Micromonospora	unclassified		X92602.1	gg_id:12844	Micromonospora narashino
20	4	1448	Actinobacteria	Actinobacteria	Actinomycetales	Cellulomonadaceae	unclassified	unclassified		AB193570.1	gg_id:108280	Actinomadura sp. str. Shinshu-MS-03
20	5	1476	Actinobacteria	Actinobacteria	Actinomycetales	Streptomycetaceae	Streptomyces	unclassified		X92614.1	gg_id:11769	Micromonospora megalomicea
20	0	1866	Proteobacteria	Gammaproteobacteria	Pseudomonadales	Pseudomonadaceae	Pseudomonas	Pseudomonas stutzeri		AB176955.1	gg_id:104939	Pseudomonas stutzeri str. KMM 235
20	4	1920	Chloroflexi	Caldilineae	Caldilineales	Caldilineaceae	SJA-15	unclassified		AJ278167.1	gg_id:65481	anaerobic bioreactor clone SHD-71
20	3	2277	Proteobacteria	Gammaproteobacteria	Enterobacteriales	Enterobacteriaceae	Morganella	Morganella morganii		AF461011.1	gg_id:66062	Morganella morganii str. M567
20	0	2494	Proteobacteria	Gammaproteobacteria	Vibrionales	Vibrionaceae	Aliivibrio	unclassified		AY292929.1	gg_id:102250	Vibrio logei str. Srond101401
20	8	2668	Chloroflexi	Anaerolineae	Anaerolineales	Anaerolinaceae	T78	unclassified		AY540497.1	gg_id:105381	enrichment marine sediment clone A6
20	0	2679	Proteobacteria	Gammaproteobacteria	Enterobacteriales	Enterobacteriaceae	Enterobacter	Enterobacter hormaechei		AJ854063.3	gg_id:108298	Enterobacter nickellidurans str. NiVas 114
20	1	2778	Proteobacteria	Gammaproteobacteria	Enterobacteriales	Enterobacteriaceae	unclassified	unclassified		AY825036.1	gg_id:109467	Enterobacter aerogenes str. NTG-01
20	0	2867	Proteobacteria	Gammaproteobacteria	Alteromonadales	Shewanellaceae	Shewanella	unclassified		AY485224.1	gg_id:106352	Shewanella marisflavi str. SW-117
20	2	3394	Proteobacteria	Gammaproteobacteria	Enterobacteriales	Enterobacteriaceae	unclassified	unclassified		AY167945.1	gg_id:76905	Isolation and identification hyper-ammonia producing swine storage pits manure
20	0	3709	Proteobacteria	Gammaproteobacteria	Xanthomonadales	Xanthomonadaceae	Thermomonas	unclassified		AF542054.1	gg_id:91520	Thermomonas hydrothermalis str. SGM-6
20	0	3772	Proteobacteria	Betaproteobacteria	Burkholderiales	Burkholderiaceae	Burkholderia	unclassified		AY568514.2	gg_id:128482	Burkholderia sp. str. SE-10
20	1	3841	Proteobacteria	Betaproteobacteria	Hydrogenophilales	Hydrogenophilaceae	unclassified	unclassified		AY510249.1	gg_id:109311	microbial mat sulfidic cave spring Lower Kane Cave clone LKC3_198B.29
20	1	3878	Proteobacteria	Betaproteobacteria	Burkholderiales	Burkholderiaceae	Cupriavidus	unclassified		AY568502.2	gg_id:106836	Wautersia basilensis str. C-10
20	0	4161	Proteobacteria	Gammaproteobacteria	Sedimenticolales	Sedimenticolaceae	Sedimenticola	unclassified		AF420355.1	gg_id:74333	hydrothermal sediment clone AF420355
20	0	4170	Proteobacteria	Gammaproteobacteria	Legionellales	Coxiellaceae	unclassified	unclassified		AJ252658.1	gg_id:112161	agricultural soil clone SC-I-81
20	0	4457	Proteobacteria	Betaproteobacteria	Burkholderiales	Burkholderiaceae	Burkholderia	unclassified		AY486372.1	gg_id:99847	Burkholderia multivorans str. AU0127
20	0	5052	Proteobacteria	Gammaproteobacteria	Chromatiales	Chromatiaceae	unclassified	unclassified		AJ536882.1	gg_id:78921	uranium waste soil clone JG30-KF-CM35
20	0	5222	Proteobacteria	Betaproteobacteria	Methylophilales	Methylophilaceae	Methylotenera	unclassified		AY546500.1	gg_id:99740	soda lake sediment clone 1H_31
20	1	5471	Firmicutes	Bacilli	Lactobacillales	Carnobacteriaceae	Granulicatella	Granulicatella elegans		Y15413.1	gg_id:15056	Granulicatella elegans str. 4067-96
20	8	5491	Firmicutes	Bacilli	Lactobacillales	Lactobacillaceae	Lactobacillus	unclassified		AY773956.1	gg_id:107857	Lactobacillus paracasei 10C
20	6	5507	Firmicutes	Bacilli	Lactobacillales	Lactobacillaceae	Lactobacillus	unclassified		AJ417737.1	gg_id:61751	Lactobacillus gallinarum str. ATCC 33199
20	2	5558	Firmicutes	Bacilli	Lactobacillales	Streptococcaceae	Streptococcus	unclassified		AY281077.1	gg_id:88146	Streptococcus mitis str. ATCC 6249
20	1	5606	Firmicutes	Bacilli	Lactobacillales	Carnobacteriaceae	Granulicatella	Granulicatella elegans		AB022026.1	gg_id:15057	Granulicatella elegans str. HHC5
20	3	5620	Firmicutes	Bacilli	Bacillales	Bacillaceae	unclassified	unclassified		AY829449.1	gg_id:109939	Bacillus sp. str. BA299
20	1	5839	Firmicutes	Bacilli	Lactobacillales	Lactobacillaceae	Lactobacillus	unclassified		AY253659.1	gg_id:85511	Lactobacillus antri str. Kx146A4; LMG 22111T; DSM 16041T; CCUG 48456T
20	3	5844	Firmicutes	Bacilli	Bacillales	Bacillaceae	Bacillus	unclassified		CP000001.1	gg_id:128980	Bacillus cereus str. E33L
20	4	6059	Firmicutes	Bacilli	Lactobacillales	Streptococcaceae	Streptococcus	unclassified		AF429765.1	gg_id:71159	Streptococcus equinus str. NCDO1037T; ATCC9812
20	5	6136	Firmicutes	Bacilli	Lactobacillales	Streptococcaceae	Streptococcus	unclassified		AJ297217.1	gg_id:29347	Streptococcus pasteuri str. NEM1205 CIP 105073
20	3	6233	Firmicutes	Bacilli	Bacillales	Bacillaceae	Bacillus	unclassified		AJ550460.1	gg_id:83070	Bacillus horikoshii
20	2	6546	Firmicutes	Bacilli	Lactobacillales	Carnobacteriaceae	Desemzia	Desemzia incerta		Y14650.1	gg_id:15266	Desemzia incerta str. DSM 20581
20	4	6722	Firmicutes	Bacilli	Lactobacillales	Streptococcaceae	Streptococcus	unclassified		AF003929.1	gg_id:15568	Streptococcus mitis str. ATCC 49456
20	8	7233	Gemmatimonadetes	Gemmatimonadetes	Gemmatimonadales	Gemmatimonadaceae	unclassified	unclassified		AF432632.1	gg_id:89632	lodgepole pine rhizosphere soil British Columbia Ministry Forests Long-Term Soil Productivity
20	8	7915	Gemmatimonadetes	Gemmatimonadetes	Gemmatimonadales	Gemmatimonadaceae	unclassified	unclassified		AY192277.1	gg_id:79951	Rocky Mountain alpine soil clone W2a-1F
20	7	8072	Gemmatimonadetes	Gemmatimonadetes	Gemmatimonadales	Gemmatimonadaceae	unclassified	unclassified		AY395331.1	gg_id:100478	pasture soil clone EB1012
20	0	8101	Proteobacteria	Alphaproteobacteria	Rhizobiales	Phyllobacteriaceae	unclassified	unclassified		AF358017.1	gg_id:26724	peat soil microcosm clone LO13.3
20	11	8195	Bacteroidetes	Bacteroidia	Bacteroidales	Prevotellaceae	Prevotella	Prevotella intermedia		AY689220.1	gg_id:106249	Prevotella intermedia str. ChDC KB2
20	0	8211	Proteobacteria	Alphaproteobacteria	Caulobacterales	Caulobacteraceae	Phenylobacterium	unclassified		AB166881.1	gg_id:104147	Phenylobacterium sp. str. Slu-01
20	7	8509	Bacteroidetes	Bacteroidia	Bacteroidales	Prevotellaceae	Prevotella	Prevotella oulorum		L16472.2	gg_id:2185	Prevotella oulorum str. ATCC43324
20	4	8541	Bacteroidetes	Bacteroidia	Bacteroidales	Prevotellaceae	Prevotella	unclassified		U43698.1	gg_id:2224	oral cavity clone 3.3
20	0	8653	Proteobacteria	Alphaproteobacteria	Rhodobacterales	Hyphomonadaceae	Maricaulis	Maricaulis virginensis		AJ301667.1	gg_id:26948	Maricaulis virginensis str. VC 5
20	0	9013	Proteobacteria	Alphaproteobacteria	Rhodospirillales	Rhodospirillaceae	unclassified	unclassified		AY660963.1	gg_id:101335	Azospirillum irakense str. Rsb1
20	3	9303	Tenericutes	Mollicutes	Acholeplasmatales	Acholeplasmataceae	Candidatus Phytoplasma	Aster yellows witches-broom phytoplasma		AY265216.1	gg_id:102638	Plantago virescence phytoplasma str. PVM
20	2	9496	Proteobacteria	Alphaproteobacteria	Rhizobiales	Methylobacteriaceae	Methylobacterium	unclassified		AF198624.1	gg_id:52319	Methylobacterium chloromethanicum str. CM4
20	0	9535	Firmicutes	Clostridia	Clostridiales	Lachnospiraceae	unclassified	unclassified		AY570631.1	gg_id:108507	biodegraded Canadian oil reservoir clone PL-3B11
20	0	10423	Proteobacteria	Alphaproteobacteria	Rhizobiales	Methylobacteriaceae	Methylobacterium	Methylobacterium komagatae		AY169421.1	gg_id:81189	Methylobacterium fujisawaense
20	1	10505	Firmicutes	Clostridia	Clostridiales	Lachnospiraceae	unclassified	unclassified		AY592141.1	gg_id:105499	marine ANAMMOX sediment clone AY592141
20	5	10599	Firmicutes	Clostridia	Clostridiales	Lachnospiraceae	Clostridium	unclassified		AY160776.1	gg_id:95195	termite intestinal tract clone COB P4-9
20	0	10758	Firmicutes	Clostridia	Clostridiales	Peptostreptococcaceae	Filifactor	unclassified		X73452.1	gg_id:14177	Filifactor villosus str. DSM 1645
19	1	101	Actinobacteria	Actinobacteria	Actinomycetales	Streptomycetaceae	Streptomyces	unclassified		AB026219.1	gg_id:53139	Streptomyces neyagawaensis str. ATCC 27449
19	4	1001	Actinobacteria	Actinobacteria	Bifidobacteriales	Bifidobacteriaceae	Bifidobacterium	Bifidobacterium longum		AY735403.1	gg_id:108032	Bifidobacterium longum str. BG3
19	6	1258	Actinobacteria	Actinobacteria	Actinomycetales	ACK-M1	unclassified	unclassified		AJ575499.1	gg_id:96076	freshwater clone R3
19	1	2196	Proteobacteria	Gammaproteobacteria	Enterobacteriales	Enterobacteriaceae	unclassified	unclassified		AY131237.1	gg_id:59997	Erwinia papayae str. CFBP 11606
19	4	2203	Proteobacteria	Gammaproteobacteria	Enterobacteriales	Enterobacteriaceae	unclassified	unclassified		AF476105.1	gg_id:63941	Erium globosum symbiont
19	2	2236	Proteobacteria	Gammaproteobacteria	Enterobacteriales	Enterobacteriaceae	Leclercia	unclassified		AF157695.1	gg_id:10087	Enterobacter cloacae str. drh3
19	0	2606	Chloroflexi	Anaerolineae	Anaerolineales	Anaerolinaceae	GCA004	unclassified		AY592355.1	gg_id:105092	deep-sea mud volcano clone Amsterdam-1B-54; BC20-1B-54
19	1	2662	Proteobacteria	Gammaproteobacteria	Vibrionales	Vibrionaceae	Vibrio	unclassified		AB038030.1	gg_id:47694	Vibrio splendidus str. ATCC33789
19	1	3009	Proteobacteria	Gammaproteobacteria	Pasteurellales	Pasteurellaceae	Mannheimia	Mannheimia ruminalis		AY425287.1	gg_id:107259	Mannheimia ruminalis str. HPA93
19	1	3338	Proteobacteria	Gammaproteobacteria	Enterobacteriales	Enterobacteriaceae	Candidatus Regiella	Candidatus Regiella insecticola		AF293623.1	gg_id:29699	Uroleucon astronomus symbiont
19	2	3453	Proteobacteria	Gammaproteobacteria	Alteromonadales	Pseudoalteromonadaceae	Pseudoalteromonas	unclassified		AF366042.1	gg_id:27905	marine str. BB2AT2
19	0	3726	Proteobacteria	Gammaproteobacteria	Chromatiales	Sinobacteraceae	unclassified	unclassified		AJ582040.1	gg_id:93707	soil near uranium mill tailings clone JG36-GS-52
19	1	3937	Proteobacteria	Betaproteobacteria	Burkholderiales	Burkholderiaceae	Cupriavidus	unclassified		D87999.1	gg_id:7386	Cupriavidus necator str. DSM 2839
19	0	4917	Proteobacteria	Betaproteobacteria	Burkholderiales	Burkholderiaceae	Burkholderia	Burkholderia andropogonis		AB021422.1	gg_id:7190	Burkholderia andropogonis str. ATCC 19311T
19	4	5673	Firmicutes	Bacilli	Lactobacillales	Streptococcaceae	Streptococcus	unclassified		AY485599.1	gg_id:106609	Streptococcus pseudopneumoniae str. ATCC BAA-891; 253-03
19	7	6181	Firmicutes	Bacilli	Bacillales	Bacillaceae	Bacillus	unclassified		AF519466.1	gg_id:69114	Bacillus senegalensis str. RS6; CIP 106 667
19	1	6313	Firmicutes	Bacilli	Bacillales	Bacillaceae	Bacillus	unclassified		AY176767.1	gg_id:78840	Bacillus thuringiensis str. HJ15
19	8	6461	Firmicutes	Bacilli	Lactobacillales	Enterococcaceae	Enterococcus	Enterococcus lactis		AY675247.1	gg_id:105484	Enterococcus faecium str. SF
19	1	6958	Proteobacteria	Epsilonproteobacteria	Campylobacterales	Helicobacteraceae	Sulfurimonas	Sulfurimonas autotrophica		AB088432.1	gg_id:81472	Sulfurimonas autotrophica str. OK5
19	0	7548	Bacteroidetes	Bacteroidia	Bacteroidales	Porphyromonadaceae	unclassified	unclassified		AB088919.2	gg_id:78000	termite gut homogenate clone Rs-P82 bacterium
19	2	7659	Bacteroidetes	Bacteroidia	Bacteroidales	Prevotellaceae	Prevotella	unclassified		AY244945.1	gg_id:83241	cow rumen clone BE30
19	0	7798	Proteobacteria	Alphaproteobacteria	Kiloniellales	Kiloniellaceae	unclassified	unclassified		AF143826.1	gg_id:25696	hydrocarbon-degrading consortium clone 4-Org1-58
19	0	8016	Proteobacteria	Alphaproteobacteria	Sphingomonadales	Sphingomonadaceae	unclassified	unclassified		AY328823.1	gg_id:89712	drinking water Y20
19	0	8046	Bacteroidetes	Bacteroidia	Bacteroidales	RikenellaceaeII	unclassified	unclassified		AB185745.1	gg_id:99097	rumen clone U29-A08
19	0	8083	Bacteroidetes	Sphingobacteria	Sphingobacteriales	Flexibacteraceae	Hymenobacter	unclassified		AF468340.1	gg_id:80447	Arctic sea ice cryoconite clone ARKCRY-20
19	8	8393	Gemmatimonadetes	Gemmatimonadetes	Gemmatimonadales	Gemmatimonadaceae	unclassified	unclassified		AY102345.1	gg_id:65443	heavy metal-contaminated soil clone a13101
19	0	8771	Proteobacteria	Alphaproteobacteria	Rhizobiales	Aurantimonadaceae	Fulvimarina	Fulvimarina pelagi		AY178861.1	gg_id:77696	Fulvimarina pelagi str. HTCC2615
19	0	8860	Proteobacteria	Alphaproteobacteria	Kiloniellales	Kiloniellaceae	unclassified	unclassified		AY162080.1	gg_id:135801	Cultivating Sargasso Sea clone GMD37C8
19	4	9426	ABY1_OD1	unclassified	unclassified	unclassified	sfA	unclassified		AB179495.1	gg_id:99699	sedimentary rock clone MIZ04
19	4	9433	Firmicutes	Clostridia	Clostridiales	Lachnospiraceae	Clostridium	unclassified		AY854290.2	gg_id:109927	herbivore gastrointestinal tract clone CATTLE_28
19	5	9760	Firmicutes	Clostridia	Clostridiales	Lachnospiraceae	Clostridium	unclassified		AY552788.2	gg_id:106574	Clostridium hathewayi
19	1	10442	Proteobacteria	Alphaproteobacteria	Rickettsiales	Holosporaceae	unclassified	unclassified		AB089087.1	gg_id:77711	termite gut homogenate clone Rs-H76 proteobacterium
19	2	10581	Firmicutes	Clostridia	Clostridiales	Lachnospiraceae	unclassified	unclassified		AF287777.1	gg_id:72977	Eubacterium cf. saburreum oral strain str. C27KA
18	5	279	Actinobacteria	Actinobacteria	Actinomycetales	Actinomycetaceae	Actinomyces	unclassified		AJ427451.1	gg_id:82476	Actinomyces vaccimaxillae str. R10176T
18	2	464	Actinobacteria	Actinobacteria	Actinomycetales	Streptomycetaceae	Streptomyces	unclassified		AY232254.1	gg_id:89435	Streptomyces cyaneus str. SN32
18	2	555	Actinobacteria	Actinobacteria	Actinomycetales	Actinomycetaceae	unclassified	unclassified		AB195906.1	gg_id:109194	Anaerobic sludge clone N09
18	0	2013	Proteobacteria	Gammaproteobacteria	Oceanospirillales	Alteromonadaceae	Microbulbifer	unclassified		AJ510266.1	gg_id:69355	Microbulbifer arenaceous str. RSBr-1
18	0	2161	Proteobacteria	Gammaproteobacteria	Alteromonadales	Shewanellaceae	Shewanella	unclassified		AF039055.1	gg_id:9060	Shewanella oneidensis str. SP-22
18	0	2442	Proteobacteria	Gammaproteobacteria	Alteromonadales	Shewanellaceae	Shewanella	unclassified		U85907.1	gg_id:9025	Shewanella gelidimarina str. ACAM456
18	0	2615	Proteobacteria	Gammaproteobacteria	Vibrionales	Vibrionaceae	Vibrio	unclassified		AF513447.1	gg_id:55336	Vibrio alginolyticus str. LA6
18	0	3044	Proteobacteria	Gammaproteobacteria	Enterobacteriales	Enterobacteriaceae	unclassified	unclassified		AY227805.1	gg_id:100736	Pantoea dispersa UQ68J
18	1	3785	Proteobacteria	Betaproteobacteria	Hydrogenophilales	Hydrogenophilaceae	unclassified	unclassified		AB176695.1	gg_id:107438	subsurface geothermal water clone HAuD-MB/2-1
18	0	4526	Proteobacteria	Gammaproteobacteria	Alteromonadales	Colwelliaceae	Thalassomonas	unclassified		AY643537.2	gg_id:131602	White plague like disease Eilat coral reef
18	0	4572	Proteobacteria	Betaproteobacteria	Burkholderiales	Burkholderiaceae	Burkholderia	unclassified		AY305774.1	gg_id:91302	Burkholderia pseudomallei str. 2002721209
18	5	5428	Firmicutes	Bacilli	Bacillales	Paenibacillaceae	Paenibacillus	unclassified		AF480934.1	gg_id:84499	Paenibacillus sp. str. NEM3
18	0	5542	Spirochaetes	Spirochaetes	Spirochaetales	Spirochaetaceae	Treponema	unclassified		AJ419821.1	gg_id:40667	Spirochaeta sp
18	0	5838	Acidobacteria	Acidobacteria	Acidobacteriales	Acidobacteriaceae	unclassified	unclassified		AY225646.1	gg_id:97685	Mid-Atlantic Ridge hydrothermal sediment clone AT-s3-28
18	5	5907	Firmicutes	Bacilli	Bacillales	Paenibacillaceae	Paenibacillus	unclassified		AY725249.1	gg_id:102292	decayed velvetleaf seed clone S1-1-CL12
18	4	6044	Firmicutes	Bacilli	Lactobacillales	Streptococcaceae	Streptococcus	unclassified		D38482.1	gg_id:15552	Streptococcus mitis str. NCTC12261
18	0	7454	Bacteroidetes	Flavobacteria	Flavobacteriales	Flavobacteriaceae	unclassified	unclassified		AY654825.1	gg_id:104306	Oculina mucus isolate 88
18	0	7509	Acidobacteria	Acidobacteria	Acidobacteriales	Acidobacteriaceae	unclassified	unclassified		AY765992.1	gg_id:108645	Acidobacteriaceae KP3
18	0	7569	Proteobacteria	Alphaproteobacteria	Sphingomonadales	Sphingomonadaceae	Sphingomonas	unclassified		Y09637.1	gg_id:6243	Sphingomonas pruni str. IFO 15498-T
18	1	7585	Bacteroidetes	Flavobacteria	Flavobacteriales	Flavobacteriaceae	unclassified	unclassified		AB073567.2	gg_id:66040	Cytophaga sp. T-588
18	0	7674	Acidobacteria	Acidobacteria	Acidobacteriales	Acidobacteriaceae	unclassified	unclassified		AF498733.1	gg_id:73733	soil isolate Ellin351
18	0	7853	Proteobacteria	Alphaproteobacteria	Sphingomonadales	Sphingomonadaceae	Sphingomonas	unclassified		AF443567.1	gg_id:90645	semiarid soil clone C-CF-15
18	1	8294	Bacteroidetes	Flavobacteria	Flavobacteriales	Flavobacteriaceae	unclassified	unclassified		AF449259.1	gg_id:61850	Riftia pachyptila's tube clone R103-B20
18	0	8698	Bacteroidetes	Flavobacteria	Flavobacteriales	Flavobacteriaceae	unclassified	unclassified		AY694003.1	gg_id:102333	Calefactosor algoritergicola str. APA-1
18	4	8809	Bacteroidetes	Bacteroidia	Bacteroidales	Prevotellaceae	Prevotella	unclassified		AB108825.1	gg_id:103896	Prevotella shahii str. JCM 12083 EHS11
18	2	8995	Cyanobacteria	Oscillatoriophycideae	Oscillatoriales	Phormidiaceae	Hydrocoleum	unclassified		AB039015.1	gg_id:47726	Oscillatoria sancta str. PCC 7515
18	0	9414	Proteobacteria	Alphaproteobacteria	unclassified	unclassified	sfF	unclassified		AB081581.3	gg_id:74124	Rhizobiales str. A48
18	2	9702	Tenericutes	Mollicutes	Acholeplasmatales	Acholeplasmataceae	Candidatus Phytoplasma	unclassified		AY495702.1	gg_id:99151	polystachya phytoplasma str. Aphanamixis yellows
18	0	10086	Firmicutes	Clostridia	Clostridiales	Clostridiaceae	unclassified	unclassified		AF458779.1	gg_id:67640	Clostridium caminithermale str. DVird3
18	1	10135	Proteobacteria	Alphaproteobacteria	Rhizobiales	Hyphomicrobiaceae	Rhodoplanes	unclassified		AY395414.1	gg_id:105676	pasture soil clone EB1095
18	0	10500	Firmicutes	Clostridia	Clostridiales	Lachnospiraceae	Eubacterium	unclassified		AY854287.2	gg_id:110748	herbivore gastrointestinal tract clone CATTLE_25
18	1	10697	Proteobacteria	Alphaproteobacteria	Rickettsiales	Holosporaceae	unclassified	unclassified		AB089083.1	gg_id:77697	termite gut homogenate clone Rs-B07 proteobacterium
18	0	10915	Proteobacteria	Alphaproteobacteria	Rhizobiales	Hyphomicrobiaceae	Rhodoplanes	unclassified		AJ581617.1	gg_id:93792	soil near uranium mill tailings clone KCM-C-24
18	4	10918	Firmicutes	Clostridia	Clostridiales	Lachnospiraceae	Clostridium	unclassified		AY349389.1	gg_id:92430	human oral cavity clone JM048
17	7	330	Actinobacteria	Actinobacteria	Actinomycetales	Micromonosporaceae	Micromonospora	unclassified		X92609.1	gg_id:12868	Micromonospora chalcea
17	1	345	Hyd24-12	WM88	unclassified	unclassified	sfA	unclassified		AJ535232.1	gg_id:98988	marine sediment above hydrate ridge clone Hyd24-12
17	1	1117	Planctomycetes	Koll-18	unclassified	unclassified	sfA	unclassified		AF314425.1	gg_id:39505	aerobic phosphorus-removal ecosystem clone PHOS-HE93
17	1	1550	Actinobacteria	Actinobacteria	Actinomycetales	Cellulomonadaceae	unclassified	unclassified		AY250882.1	gg_id:86523	lichen-dominated Antarctic cryptoendolithic community clone FBP406
17	3	1728	Actinobacteria	Actinobacteria	Actinomycetales	Micromonosporaceae	Micromonospora	unclassified		X92605.1	gg_id:12864	Micromonospora brunnea
17	0	1817	Proteobacteria	Gammaproteobacteria	Enterobacteriales	Enterobacteriaceae	Enterobacter	Enterobacter hormaechei		AF130914.1	gg_id:10081	Pantoea endophytica str. A42
17	5	1858	Proteobacteria	Gammaproteobacteria	Pasteurellales	Pasteurellaceae	Aggregatibacter	Aggregatibacter actinomycetemcomitans		AY362884.1	gg_id:105426	Actinobacillus actinomycetemcomitans str. ATCC 43718
17	0	2015	Proteobacteria	Gammaproteobacteria	Pseudomonadales	Pseudomonadaceae	Pseudomonas	Pseudomonas stutzeri		AF143245.1	gg_id:8477	Pseudomonas stutzeri str. A1501
17	0	2740	Proteobacteria	Gammaproteobacteria	Pseudomonadales	Pseudomonadaceae	Pseudomonas	unclassified		AJ308312.1	gg_id:33516	Pseudomonas putida str. Biotype B ICMP 13630; ATCC 17472; NCIB 11772
17	4	3264	Proteobacteria	Gammaproteobacteria	Pasteurellales	Pasteurellaceae	Aggregatibacter	Aggregatibacter aphrophilus		AY362906.1	gg_id:106968	Haemophilus aphrophilus str. CCUG 3715
17	0	3658	Verrucomicrobia	Verrucomicrobiae	Verrucomicrobiales	Verrucomicrobiaceae	Luteolibacter	unclassified		AY218705.1	gg_id:101704	penguin droppings sediments clone KD7-122
17	0	4488	Proteobacteria	Betaproteobacteria	Burkholderiales	Burkholderiaceae	Cupriavidus	unclassified		AY583652.1	gg_id:102442	Ralstonia sp. str. 1-1
17	1	4767	Proteobacteria	Betaproteobacteria	Burkholderiales	Alcaligenaceae	Sutterella	unclassified		AF371864.1	gg_id:38105	swine intestine clone p-861-a5
17	0	5277	Proteobacteria	Gammaproteobacteria	Xanthomonadales	Xanthomonadaceae	Lysobacter	unclassified		AY557615.1	gg_id:101503	Silanimonas lenta str. 25-4
17	1	5366	Proteobacteria	Gammaproteobacteria	Xanthomonadales	Xanthomonadaceae	Lysobacter	unclassified		AJ534675.1	gg_id:75877	ground water deep-well injection disposal site radioactive wastes Tomsk-7 clone S15A-MN135 proteobacterium
17	6	5381	Firmicutes	Bacilli	Bacillales	Paenibacillaceae	Paenibacillus	unclassified		AB073188.1	gg_id:77752	Paenibacillus lautus str. JCM 9073
17	5	5902	Firmicutes	Bacilli	Lactobacillales	Streptococcaceae	Streptococcus	unclassified		AF009509.1	gg_id:15368	Streptococcus suis str. 92-2742
17	1	5921	Firmicutes	Bacilli	Lactobacillales	Streptococcaceae	Streptococcus	unclassified		AB023576.1	gg_id:15371	Streptococcus uberis str. HN1
17	3	7058	Firmicutes	Bacilli	Lactobacillales	Streptococcaceae	Streptococcus	unclassified		AJ617805.1	gg_id:105608	Streptococcus mitis str. B6
17	0	7494	Proteobacteria	Alphaproteobacteria	Rhizobiales	Phyllobacteriaceae	unclassified	unclassified		AJ864462.1	gg_id:109471	Mesorhizobium thiogangeticum str. SJT
17	0	8203	Proteobacteria	Alphaproteobacteria	Rhodospirillales	Rhodospirillaceae	unclassified	unclassified		AF498710.1	gg_id:58114	soil isolate Ellin328
17	0	8903	Bacteroidetes	Flavobacteria	Flavobacteriales	Flavobacteriaceae	unclassified	unclassified		AY654840.1	gg_id:104707	Oculina mucus isolate 85
17	0	9490	Proteobacteria	Alphaproteobacteria	Rhizobiales	Bradyrhizobiaceae	Bosea	unclassified		AF273081.1	gg_id:48650	Bosea minatitlanensis str. AMX51
17	6	9864	TM7	TM7-3	Blgi18	unclassified	sfA	unclassified		AJ538353.1	gg_id:98073	chemocline clone 54
17	2	10401	Firmicutes	Clostridia	Clostridiales	Lachnospiraceae	Moryella	unclassified		AY278618.1	gg_id:86715	Lachnospiraceae genomosp. C1
17	1	10648	Proteobacteria	Alphaproteobacteria	Rhizobiales	Hyphomicrobiaceae	Rhodoplanes	unclassified		AY622245.1	gg_id:107444	subsurface soil clone B-L17
16	5	548	Actinobacteria	Actinobacteria	Actinomycetales	Actinomycetaceae	Mobiluncus	Mobiluncus mulieris		AJ576076.1	gg_id:94295	Mobiluncus mulieris str. CCUG 22331
16	3	572	Actinobacteria	Actinobacteria	Actinomycetales	Streptomycetaceae	Streptomyces	unclassified		AY613990.1	gg_id:99663	Kitasatospora viridis str. 52108a
16	5	1565	Actinobacteria	Actinobacteria	Actinomycetales	Microbacteriaceae	Microbacterium	unclassified		AB167383.1	gg_id:100084	Microbacterium trichotecenolyticum
16	5	1616	Actinobacteria	Actinobacteria	Actinomycetales	Micromonosporaceae	Micromonospora	unclassified		X92625.1	gg_id:12851	Micromonospora echinofusca str. DSM 43913
16	0	2303	Proteobacteria	Alphaproteobacteria	Rhodobacterales	Rhodobacteraceae	unclassified	unclassified		AY180102.1	gg_id:78686	Sulfitobacter dubius str. KMM 3554T
16	0	2713	Proteobacteria	Gammaproteobacteria	Alteromonadales	Shewanellaceae	Shewanella	unclassified		AF173966.1	gg_id:54246	Shewanella baltica str. KT0246
16	2	3309	Proteobacteria	Gammaproteobacteria	Pasteurellales	Pasteurellaceae	Basfia	unclassified		AY029193.1	gg_id:22261	Mannheimia succiniciproducens str. MBEL55E
16	1	3624	Proteobacteria	Betaproteobacteria	Burkholderiales	Comamonadaceae	Polaromonas	unclassified		AB167243.1	gg_id:107951	str. c115
16	0	3741	Proteobacteria	Gammaproteobacteria	Alteromonadales	Pseudoalteromonadaceae	Pseudoalteromonas	unclassified		AF045560.1	gg_id:8946	Pseudoalteromonas antarctica str. N-1
16	1	4093	Proteobacteria	Gammaproteobacteria	Alteromonadales	Pseudoalteromonadaceae	Pseudoalteromonas	unclassified		AF297959.1	gg_id:39091	Pseudoalteromonas piscicida str. IAM12932T
16	0	4681	Proteobacteria	Gammaproteobacteria	Xanthomonadales	Xanthomonadaceae	Lysobacter	unclassified		AB161359.1	gg_id:104468	Lysobacter sp. str. Ko07
16	7	5614	Firmicutes	Bacilli	Lactobacillales	Lactobacillaceae	Lactobacillus	unclassified		AJ417738.1	gg_id:56512	Lactobacillus letivazi str. JCL3994
16	1	6041	Spirochaetes	Spirochaetes	Spirochaetales	Spirochaetaceae	P30-6	unclassified		AJ620512.1	gg_id:108101	Olavius crassitunicatus spirochaete endosymbiont
16	3	6604	Firmicutes	Bacilli	Bacillales	Bacillaceae	unclassified	unclassified		AY327448.1	gg_id:105715	Geobacillus caldoproteolyticus str. ATCC BAA-818; DSM 15730 SF03
16	0	7306	Proteobacteria	Alphaproteobacteria	Sphingomonadales	Erythrobacteraceae	Erythrobacter	Erythrobacter vulgaris		AY706935.1	gg_id:99523	Erythrobacter vulgaris str. 022 2-10
16	0	8005	Proteobacteria	Alphaproteobacteria	Rhodobacterales	Hyphomonadaceae	unclassified	unclassified		AY654758.1	gg_id:105062	Oculina mucus isolate 111
16	0	9025	Bacteroidetes	Bacteroidia	Bacteroidales	Prevotellaceae	Prevotella	unclassified		AB185708.1	gg_id:106176	rumen clone U28-E10
16	0	9231	Fusobacteria	Fusobacteria	Fusobacteriales	Fusobacteriaceae	Leptotrichia	unclassified		AF432138.1	gg_id:31235	tongue dorsum scrapings clone FP036
16	0	9567	Fusobacteria	Fusobacteria	Fusobacteriales	Fusobacteriaceae	Leptotrichia	unclassified		AY349385.1	gg_id:92131	human oral cavity clone GT020
16	0	9993	Firmicutes	Clostridia	Clostridiales	Lachnospiraceae	unclassified	unclassified		AY854333.1	gg_id:109953	herbivore gastrointestinal tract clone Thompsons46
16	1	10493	Firmicutes	Clostridia	Clostridiales	Clostridiales Family XI. Incertae Sedis	Peptoniphilus	unclassified		AY167967.1	gg_id:75475	Isolation and identification hyper-ammonia producing swine storage pits manure
16	1	10770	Tenericutes	Mollicutes	Acholeplasmatales	Acholeplasmataceae	Candidatus Phytoplasma	unclassified		AY739024.1	gg_id:100418	Lethal wilt oil palm phytoplasma str. PC2.1014R
16	0	10902	Firmicutes	Clostridia	Clostridiales	Ruminococcaceae	unclassified	unclassified		AF376218.1	gg_id:73575	ckncm314-B7-17 clone
15	2	349	Actinobacteria	Actinobacteria	Actinomycetales	Micrococcaceae	Kocuria	unclassified		AY030341.1	gg_id:19877	Kocuria rhizophila str. KL-057
15	5	663	Actinobacteria	Actinobacteria	Actinomycetales	Streptomycetaceae	Streptomyces	unclassified		AF361782.1	gg_id:26679	Streptomyces turgidiscabies str. S27
15	8	932	Actinobacteria	Actinobacteria	koll13	unclassified	sfB	unclassified		AF154093.1	gg_id:11881	hydrocarbon seep clone BPC063
15	1	1395	Actinobacteria	Actinobacteria	Bifidobacteriales	Bifidobacteriaceae	Bifidobacterium	Bifidobacterium breve		AY267190.1	gg_id:82861	Bifidobacterium breve str. KB76
15	5	1746	SAR406	AB16	ZA3648c	AEGEAN_185	unclassified	unclassified		AF382142.1	gg_id:79412	bacterioplankton clone ZA3648c
15	1	1843	Proteobacteria	Gammaproteobacteria	Oceanospirillales	Halomonadaceae	Halomonas	unclassified		AB085649.1	gg_id:61014	Halomonas sp. str. TNB I20
15	0	1909	Proteobacteria	Gammaproteobacteria	Oceanospirillales	Halomonadaceae	Halomonas	unclassified		AY647306.1	gg_id:104148	Halomonas ventosae str. MSU4110
15	0	1911	Proteobacteria	Gammaproteobacteria	Oceanospirillales	Halomonadaceae	Halomonas	unclassified		AF212203.2	gg_id:35278	Halomonas sp. str. Eplume3.D3
15	0	2006	Proteobacteria	Gammaproteobacteria	Enterobacteriales	Enterobacteriaceae	Leclercia	unclassified		AF511434.1	gg_id:65397	Enterobacter cloacae CCCO10
15	1	2007	Proteobacteria	Gammaproteobacteria	Oceanospirillales	Halomonadaceae	Halomonas	unclassified		X87217.1	gg_id:8171	Halomonas salina str. ATCC 49509-T
15	0	2121	Proteobacteria	Gammaproteobacteria	Oceanospirillales	Halomonadaceae	Halomonas	unclassified		L42616.1	gg_id:8167	Halomonas pacifica
15	0	2463	Proteobacteria	Gammaproteobacteria	Enterobacteriales	Enterobacteriaceae	Escherichia	unclassified		X80733.1	gg_id:9684	Escherichia
15	1	2755	Proteobacteria	Gammaproteobacteria	Enterobacteriales	Enterobacteriaceae	Baumannia	Baumannia cicadellinicola		AF489427.1	gg_id:80483	Baumannia cicadellinicola
15	0	3155	Proteobacteria	Gammaproteobacteria	Oceanospirillales	Halomonadaceae	Halomonas	unclassified		gg_id:40996	Halomonas	neptunia str. Eplume1; ATCC BAA-805; CECT 5815; DSM 15720; CCM 7107
15	1	3180	Proteobacteria	Gammaproteobacteria	Oceanospirillales	Halomonadaceae	Chromohalobacter	unclassified		AY373448.1	gg_id:94374	Chromohalobacter sarecensis str. LV4
15	0	3220	Proteobacteria	Gammaproteobacteria	Oceanospirillales	Halomonadaceae	Halomonas	Halomonas nitritophilus		X92417.1	gg_id:8131	Halomonas desiderata str. FB2
15	1	3259	Proteobacteria	Gammaproteobacteria	Oceanospirillales	Halomonadaceae	Halomonas	unclassified		AJ564880.1	gg_id:100009	Halomonas alkantarctica str. CRSS
15	0	3442	Proteobacteria	Betaproteobacteria	Methylophilales	Methylophilaceae	Methylotenera	unclassified		AY569284.1	gg_id:101445	pink microbial mat clone YJQ-6
15	0	4263	Proteobacteria	Betaproteobacteria	Burkholderiales	Burkholderiaceae	Burkholderia	unclassified		X67039.1	gg_id:7224	Burkholderia caryophylli str. ATCC 25418
15	3	4300	Firmicutes	Clostridia	Clostridiales	Sulfobacillaceae	Thermaerobacter	unclassified		AB061441.1	gg_id:50462	Thermaerobacter nagasakiensis str. JCM 11223
15	0	4416	Proteobacteria	Betaproteobacteria	Burkholderiales	Burkholderiaceae	Burkholderia	unclassified		AY154372.1	gg_id:76898	Burkholderia phenazinium Hg 8
15	3	4444	Firmicutes	Clostridia	Clostridiales	Sulfobacillaceae	Thermaerobacter	unclassified		AB011495.1	gg_id:13721	Thermaerobacter marianensis
15	0	4695	Proteobacteria	Betaproteobacteria	Burkholderiales	Burkholderiaceae	Burkholderia	unclassified		AF164043.2	gg_id:69874	diazotroph str. AB48
15	0	4975	Deferribacteres	Deferribacteres	Deferribacterales	Calithrixaceae	Caldithrix	unclassified		AF323775.1	gg_id:53652	benzoate-degrading consortium clone BA059
15	0	5258	Proteobacteria	Gammaproteobacteria	Xanthomonadales	Xanthomonadaceae	Stenotrophomonas	unclassified		AF511522.1	gg_id:65384	Stenotrophomonas maltophilia SaO5lg
15	1	5473	Firmicutes	Bacilli	Bacillales	Bacillaceae	Bacillus	unclassified		AJ504797.1	gg_id:76677	Bacillus aeolius str. 4-1
15	2	5512	Firmicutes	Bacilli	Bacillales	Bacillaceae	Bacillus	unclassified		AY647307.1	gg_id:104302	Bacillus aquimaris str. MSU1110
15	2	5566	Firmicutes	Bacilli	Bacillales	Paenibacillaceae	Paenibacillus	unclassified		AB179866.1	gg_id:99385	Paenibacillus sp. str. SG
15	2	6263	Acidobacteria	Acidobacteria	Acidobacteriales	Acidobacteriaceae	unclassified	unclassified		AY289386.1	gg_id:88997	soil clone DS-1
15	1	7630	Proteobacteria	Deltaproteobacteria	Desulfovibrionales	Desulfovibrionaceae	Desulfovibrio	Desulfovibrio dechloracetivorans		AY281345.1	gg_id:87605	Desulfovibrio sp. str. ANP3
15	1	8695	Cyanobacteria	4C0d-2	mle1-12	unclassified	sfB	unclassified		AY093470.1	gg_id:63113	deep marine sediment clone MB-B2-105
15	1	9020	Bacteroidetes	Bacteroidia	Bacteroidales	RikenellaceaeII	unclassified	unclassified		AY160848.1	gg_id:97753	termite intestinal tract clone COB P4-1
15	1	9316	Firmicutes	Clostridia	Clostridiales	Clostridiales Family XI. Incertae Sedis	Peptoniphilus	unclassified		AF481225.1	gg_id:68341	Peptostreptococcus sp. str. E3_32
15	2	10406	Fusobacteria	Fusobacteria	Fusobacteriales	Fusobacteriaceae	Fusobacterium	unclassified		AF543300.1	gg_id:58280	Fusobacterium nucleatum str. ChDC OS50
14	5	1329	Actinobacteria	Actinobacteria	Actinomycetales	Micromonosporaceae	unclassified	unclassified		AB159779.1	gg_id:106945	Micromonospora auratinigra str. TT1-11
14	1	1657	Actinobacteria	Actinobacteria	Actinomycetales	Glycomycetaceae	unclassified	unclassified		AY650268.1	gg_id:104900	Stackebrandtia nassauensis str. NRRL B-16338
14	0	2119	Proteobacteria	Gammaproteobacteria	Oceanospirillales	Halomonadaceae	Halomonas	unclassified		AJ294348.1	gg_id:75905	Halomonas variabilis HY-61
14	2	2242	Proteobacteria	Gammaproteobacteria	Pasteurellales	Pasteurellaceae	Pasteurella	Pasteurella mairii		AY362897.1	gg_id:102078	Actinobacillus seminis str. CCUG 27187
14	1	2403	Proteobacteria	Gammaproteobacteria	Oceanospirillales	Halomonadaceae	Halomonas	unclassified		AB183511.1	gg_id:101623	Halomonas sp. str. T5301
14	0	2698	Proteobacteria	Gammaproteobacteria	Oceanospirillales	Halomonadaceae	Halomonas	unclassified		AB166896.1	gg_id:101028	Halomonas sp. str. TNB I18
14	4	3078	Proteobacteria	Gammaproteobacteria	Enterobacteriales	Enterobacteriaceae	unclassified	unclassified		AF476101.1	gg_id:63942	Antonina pretiosa symbiont
14	0	3137	Proteobacteria	Gammaproteobacteria	Alteromonadales	Shewanellaceae	Shewanella	unclassified		U91554.1	gg_id:9107	Shewanella putrefaciens str. 189 tr
14	0	3725	Proteobacteria	Gammaproteobacteria	Thiotrichales	Thiotrichaceae	unclassified	unclassified		AF110274.1	gg_id:81779	Beggiatoa alba str. B18LD; ATCC 33555
14	2	3838	Synergistetes	Synergistia	Synergistales	TTA_B6	unclassified	unclassified		AB175356.1	gg_id:107021	mesophilic anaerobic BSA digester clone BSA1B-02
14	0	4302	Proteobacteria	Betaproteobacteria	Burkholderiales	Burkholderiaceae	Burkholderia	unclassified		AY305763.1	gg_id:91737	Burkholderia pseudomallei str. 2000032027
14	1	4431	Proteobacteria	Gammaproteobacteria	Xanthomonadales	Xanthomonadaceae	Lysobacter	unclassified		AY599704.1	gg_id:101000	fungal ascocarp clone Cl-11-TB4-II
14	1	4867	Proteobacteria	Gammaproteobacteria	Chromatiales	Chromatiaceae	unclassified	unclassified		AY592343.1	gg_id:99715	deep-sea mud volcano clone Amsterdam-1B-40; BC20-1B-40
14	1	4981	Proteobacteria	Betaproteobacteria	Burkholderiales	Comamonadaceae	Variovorax	Variovorax paradoxus		AJ420329.1	gg_id:35360	Variovorax paradoxus str. DSM 66
14	1	5012	Proteobacteria	Betaproteobacteria	Burkholderiales	Burkholderiaceae	Cupriavidus	unclassified		Y10824.1	gg_id:7391	Ralstonia metallidurans str. CH34
14	7	5470	Firmicutes	Bacilli	Lactobacillales	Lactobacillaceae	Lactobacillus	unclassified		AY675252.1	gg_id:100824	Lactobacillus casei str. LC3
14	1	5475	Firmicutes	Bacilli	Bacillales	Paenibacillaceae	Brevibacillus	Brevibacillus laterosporus		AY745239.1	gg_id:107154	Brevibacillus laterosporus
14	0	5486	Firmicutes	Bacilli	Bacillales	Bacillaceae	Bacillus	unclassified		L27478.1	gg_id:14594	Bacillus thermoamylovorans str. CNCM I-1378
14	3	6582	Firmicutes	Bacilli	Lactobacillales	Streptococcaceae	Streptococcus	unclassified		AY281085.1	gg_id:90432	Streptococcus sanguinis str. ATCC 29667
14	1	6616	Firmicutes	Bacilli	Lactobacillales	Streptococcaceae	Streptococcus	unclassified		AJ853836.1	gg_id:108738	Streptococcus cristatus str. 0109 93830B
14	0	6964	Firmicutes	Bacilli	Lactobacillales	Lactobacillaceae	Lactobacillus	Lactobacillus jensenii		AF243176.1	gg_id:38470	Lactobacillus jensenii str. ATCC25258
14	0	7101	Firmicutes	Bacilli	Lactobacillales	Aerococcaceae	Abiotrophia	Abiotrophia defectiva		AY207063.1	gg_id:84770	human mouth clone P4PA_155
14	2	7456	Bacteroidetes	Bacteroidia	Bacteroidales	Prevotellaceae	Prevotella	unclassified		AY005058.1	gg_id:54330	subgingival dental plaque clone AA016
14	5	7470	Bacteroidetes	Bacteroidia	Bacteroidales	RikenellaceaeII	unclassified	unclassified		AB185808.1	gg_id:103216	rumen clone U29-G10
14	2	7790	Bacteroidetes	Flavobacteria	Flavobacteriales	Flavobacteriaceae	unclassified	unclassified		AY280421.1	gg_id:100925	exterior deep-sea hydrothermal vent sulfide chimney Juan de Fuca Ridge Pacific Ocean clone
14	1	7836	Proteobacteria	Alphaproteobacteria	Rhodospirillales	Rhodospirillaceae	unclassified	unclassified		AY424826.1	gg_id:96049	Romania:Movile Cave clone mv13.5
14	1	9017	Proteobacteria	Alphaproteobacteria	Rhodospirillales	Acetobacteraceae	Acidomonas	unclassified		AB056321.1	gg_id:67745	Kozakia baliensis str. Yo-3
14	0	9305	Proteobacteria	Alphaproteobacteria	Rhizobiales	Bradyrhizobiaceae	Afipia	unclassified		AY029562.1	gg_id:58038	Afipia massiliensis str. 34633; CIP 107022; CCUG 45153
14	1	9554	Firmicutes	Clostridia	Clostridiales	Peptostreptococcaceae	Peptostreptococcus	Peptostreptococcus anaerobius		AY326462.1	gg_id:89770	Peptostreptococcus anaerobius str. NCTC 11460
14	0	9747	Proteobacteria	Alphaproteobacteria	Rhizobiales	Bradyrhizobiaceae	Afipia	unclassified		AB099660.1	gg_id:78336	Oligotropha carboxidovorans str. S28
14	0	10039	Firmicutes	Clostridia	Clostridiales	Peptostreptococcaceae	Peptostreptococcus	unclassified		AY167962.1	gg_id:75733	Isolation and identification hyper-ammonia producing swine storage pits manure
14	0	10114	Proteobacteria	Alphaproteobacteria	Rhizobiales	Bradyrhizobiaceae	Afipia	unclassified		AY568503.2	gg_id:106979	Afipia broomeae str. C-12
14	0	10369	Proteobacteria	Alphaproteobacteria	Rhizobiales	Bradyrhizobiaceae	Afipia	unclassified		U87761.1	gg_id:4971	Afipia broomeae str. G5958
13	5	77	Actinobacteria	Actinobacteria	Actinomycetales	Micromonosporaceae	Micromonospora	unclassified		AJ626950.1	gg_id:102454	Micromonospora mirobrigensis str. WA201
13	1	91	Actinobacteria	Actinobacteria	Actinomycetales	Microbacteriaceae	Microbacterium	unclassified		Y14699.1	gg_id:12258	Microbacterium resistens str. DMMZ 1710
13	2	140	Actinobacteria	Actinobacteria	Actinomycetales	Streptomycetaceae	Streptacidiphilus	unclassified		AY530184.1	gg_id:99472	Streptacidiphilus griseosporeus str. IS125
13	6	909	Actinobacteria	Actinobacteria	Actinomycetales	Micromonosporaceae	Micromonospora	unclassified		AY723730.1	gg_id:101819	Micromonospora stanfordense str. MMS1
13	5	962	Actinobacteria	Actinobacteria	Actinomycetales	Micromonosporaceae	Micromonospora	unclassified		X92611.1	gg_id:12843	Micromonospora purpureochromogenes
13	6	1344	Actinobacteria	Actinobacteria	Actinomycetales	Cellulomonadaceae	unclassified	unclassified		AY426452.1	gg_id:101574	full-scale anaerobic UASB bioreactor treating paper mill wastewater clone B8
13	4	1501	Actinobacteria	Actinobacteria	Actinomycetales	Streptomycetaceae	Streptomyces	unclassified		U93322.1	gg_id:11802	Kitasatospora kifunensis str. JCM 9081
13	5	1603	Actinobacteria	Actinobacteria	Actinomycetales	Actinomycetaceae	Actinomyces	unclassified		AY221601.1	gg_id:90040	metal and hydrocarbon contaminated soil clone HN1-52
13	1	2003	Proteobacteria	Gammaproteobacteria	Pasteurellales	Pasteurellaceae	Actinobacillus	Actinobacillus suis		AY362900.1	gg_id:106038	Actinobacillus ureae str. CCUG 2139
13	0	2146	Proteobacteria	Gammaproteobacteria	Enterobacteriales	Enterobacteriaceae	Enterobacter	Enterobacter hormaechei		Y17665.1	gg_id:10077	Enterobacter cloacae Nr. 3
13	1	2291	Proteobacteria	Gammaproteobacteria	Enterobacteriales	Enterobacteriaceae	Escherichia	unclassified		AY696668.1	gg_id:111181	Shigella boydii str. 5216-70
13	0	3107	Proteobacteria	Gammaproteobacteria	Alteromonadales	Shewanellaceae	Shewanella	unclassified		AF132873.1	gg_id:37061	Shewanella frigidimarina str. ACAM 516
13	0	3276	Proteobacteria	Gammaproteobacteria	Oceanospirillales	Halomonadaceae	Halomonas	unclassified		AJ294338.1	gg_id:75638	Halomonas variabilis HY-51g
13	0	3290	Proteobacteria	Gammaproteobacteria	Alteromonadales	Shewanellaceae	Shewanella	unclassified		U91549.1	gg_id:9069	Shewanella putrefaciens str. A6
13	0	3534	Firmicutes	Clostridia	Clostridiales	Peptococcaceae	Thermincola	unclassified		AY631277.1	gg_id:107179	Thermoincola ferriacetica str. Z-0001
13	0	3807	Proteobacteria	Betaproteobacteria	Burkholderiales	Burkholderiaceae	Burkholderia	unclassified		AY305810.1	gg_id:91617	Burkholderia pseudomallei str. 2002721620
13	2	4065	Proteobacteria	Betaproteobacteria	Burkholderiales	Alcaligenaceae	unclassified	unclassified		X92415.1	gg_id:6857	Alcaligenes sp. str. L6
13	2	4564	Proteobacteria	Betaproteobacteria	Burkholderiales	Alcaligenaceae	unclassified	unclassified		AJ277742.1	gg_id:22985	Brackiella oedipodis str. LMG 1945 R8846
13	0	4607	Proteobacteria	Betaproteobacteria	Burkholderiales	Burkholderiaceae	Pandoraea	Pandoraea norimbergensis		Y09879.1	gg_id:7183	Pandoraea norimbergensis
13	1	4792	Proteobacteria	Betaproteobacteria	Burkholderiales	Alcaligenaceae	unclassified	unclassified		AF511516.1	gg_id:65391	Achromobacter xylosoxidans SoO7
13	0	5003	Proteobacteria	Betaproteobacteria	Burkholderiales	Comamonadaceae	Delftia	unclassified		AY753653.1	gg_id:98977	Delftia acidovorans str. VH240351
13	0	5242	Proteobacteria	Betaproteobacteria	Burkholderiales	Burkholderiaceae	Burkholderia	unclassified		AF263278.1	gg_id:26099	Burkholderia sacchari
13	0	6787	Spirochaetes	Spirochaetes	Spirochaetales	Spirochaetaceae	Treponema	unclassified		AB088903.1	gg_id:77948	termite gut homogenate clone Rs-E21 sp.
13	0	7461	Proteobacteria	Alphaproteobacteria	Sphingomonadales	Erythrobacteraceae	unclassified	unclassified		AF465836.1	gg_id:79367	Erythrobacter litoralis str. DSM 8509
13	0	7959	Acidobacteria	Acidobacteria	Acidobacteriales	Acidobacteriaceae	unclassified	unclassified		AF047646.1	gg_id:3735	acid mine drainage clone TRB82
13	0	8165	Proteobacteria	Alphaproteobacteria	Sphingomonadales	Erythrobacteraceae	unclassified	unclassified		AF407721.1	gg_id:56491	Great Artesian Basin clone B37
13	2	8285	Proteobacteria	Deltaproteobacteria	NB1-j	unclassified	sfC	unclassified		AF317771.1	gg_id:136770	Nullarbor cave clone wb1_N15
13	0	8464	Bacteroidetes	Bacteroidia	Bacteroidales	Prevotellaceae	Prevotella	unclassified		AF371901.1	gg_id:46419	swine intestine clone p-1939-s962-3
13	1	8627	Actinobacteria	Actinobacteria	Solirubrobacterales	Patulibacteraceae	Patulibacter	unclassified		AB167239.1	gg_id:107946	Acidovorax sp. str. c109
13	2	8727	Proteobacteria	Deltaproteobacteria	Syntrophobacterales	Syntrophobacteraceae	Syntrophobacter	unclassified		AF482439.1	gg_id:77318	granular sludge clone R3p4
13	1	8848	Proteobacteria	Alphaproteobacteria	Rhodospirillales	Rhodospirillaceae	unclassified	unclassified		AY395352.1	gg_id:101876	pasture soil clone EB1033
13	2	9395	Firmicutes	Clostridia	Clostridiales	Lachnospiraceae	unclassified	unclassified		AJ011522.1	gg_id:69909	Eubacterium ramulus Human gut
13	0	9934	Proteobacteria	Alphaproteobacteria	Rhizobiales	Methylobacteriaceae	Methylobacterium	unclassified		D32233.1	gg_id:4790	Methylobacterium sp. str. F18
13	5	10511	Tenericutes	Mollicutes	Acholeplasmatales	Acholeplasmataceae	Candidatus Phytoplasma	unclassified		Y08173.1	gg_id:15618	Phytoplasma sp
12	4	135	SAR406	AB16	ZA3648c	AEGEAN_185	unclassified	unclassified		AB187008.1	gg_id:106295	Suiyo seamount hydrothermal vent water 0.2micro-m filterable fraction clone SSM-NB28
12	3	1021	Actinobacteria	Actinobacteria	Actinomycetales	Microbacteriaceae	Microbacterium	unclassified		AB007416.1	gg_id:12220	Microbacterium laevaniformans
12	7	1092	Actinobacteria	Actinobacteria	Actinomycetales	Gordoniaceae	Gordonia	Gordonia terrae		AF467984.1	gg_id:16517	Gordonia terrae str. COE-O1
12	4	1285	Actinobacteria	Actinobacteria	Actinomycetales	Micromonosporaceae	Micromonospora	unclassified		AY221501.1	gg_id:85111	Micromonospora sp. str. N0163
12	3	1337	Actinobacteria	Actinobacteria	Actinomycetales	Micromonosporaceae	Micromonospora	unclassified		X92620.1	gg_id:12854	Micromonospora fulviviridis str. DSM 43906
12	2	1654	Actinobacteria	Actinobacteria	Actinomycetales	Streptomycetaceae	Streptacidiphilus	unclassified		AY314781.1	gg_id:90474	Streptacidiphilus jiangxiensis str. 32214
12	2	1784	Actinobacteria	Actinobacteria	Actinomycetales	Streptomycetaceae	Streptomyces	unclassified		AJ399482.1	gg_id:44263	Streptomyces thermotolerans str. ISP 5227
12	0	2004	Proteobacteria	Gammaproteobacteria	Enterobacteriales	Enterobacteriaceae	Yersinia	unclassified		AF366385.1	gg_id:50988	Yersinia ruckeri str. ATCC 29473
12	2	2248	Proteobacteria	Gammaproteobacteria	Enterobacteriales	Enterobacteriaceae	Photorhabdus	unclassified		Z76740.1	gg_id:10217	Photorhabdus luminescens str. Tn-5*2
12	0	2432	Proteobacteria	Gammaproteobacteria	Enterobacteriales	Enterobacteriaceae	Edwardsiella	unclassified		AF015259.1	gg_id:9737	Edwardsiella tarda str. CDC 4411-68
12	0	2497	Proteobacteria	Gammaproteobacteria	Pseudomonadales	Pseudomonadaceae	Pseudomonas	unclassified		AY741354.1	gg_id:102091	Burkholderia cepacia str. ATCC 53795
12	1	2658	Proteobacteria	Gammaproteobacteria	Enterobacteriales	Enterobacteriaceae	unclassified	unclassified		BA000007.2	gg_id:128825	Escherichia coli str. O157:H7
12	3	3457	Proteobacteria	Betaproteobacteria	Hydrogenophilales	Hydrogenophilaceae	Thiobacillus	unclassified		AY532567.1	gg_id:101367	uranium-contaminated aquifer clone 1013-28-CG14
12	0	3522	Proteobacteria	Betaproteobacteria	Neisseriales	Neisseriaceae	unclassified	unclassified		AF487709.1	gg_id:58031	Neisseria dentiae str. V33
12	1	3532	Proteobacteria	Gammaproteobacteria	Pseudomonadales	Moraxellaceae	Acinetobacter	unclassified		AJ278311.2	gg_id:35076	Acinetobacter schindleri str. LUH5832T
12	1	3576	Proteobacteria	Gammaproteobacteria	Pseudomonadales	Moraxellaceae	Acinetobacter	unclassified		AB101444.1	gg_id:79198	Acinetobacter junii str. S33
12	1	3755	Proteobacteria	Gammaproteobacteria	Pseudomonadales	Moraxellaceae	Acinetobacter	unclassified		AF509827.1	gg_id:60263	Acinetobacter bouvetii str. 4B02
12	2	3862	Proteobacteria	Alphaproteobacteria	Magnetococcales	Magnetococcaceae	Magnetococcus	unclassified		AJ863155.1	gg_id:109702	freshwater microcosm clone CF22
12	1	3871	Proteobacteria	Gammaproteobacteria	Pseudomonadales	Moraxellaceae	Acinetobacter	unclassified		X81659.1	gg_id:8342	Acinetobacter species
12	1	3892	Proteobacteria	Gammaproteobacteria	Pseudomonadales	Moraxellaceae	Acinetobacter	unclassified		AJ303014.1	gg_id:73559	Acinetobacter sp. str. LBV326 (97 10 4186)
12	1	3958	Proteobacteria	Gammaproteobacteria	Pseudomonadales	Moraxellaceae	Acinetobacter	unclassified		Z93434.1	gg_id:8311	Acinetobacter calcoaceticus str. ATCC 23055T group one
12	1	4071	Proteobacteria	Gammaproteobacteria	Pseudomonadales	Moraxellaceae	Acinetobacter	unclassified		AF390087.1	gg_id:49347	Acinetobacter sp. str. Sea-9
12	1	4085	Proteobacteria	Gammaproteobacteria	Pseudomonadales	Moraxellaceae	Acinetobacter	unclassified		AF509829.1	gg_id:60260	Acinetobacter gerneri str. 9A01
12	1	4315	Proteobacteria	Gammaproteobacteria	Pseudomonadales	Moraxellaceae	Acinetobacter	unclassified		AJ007008.1	gg_id:8392	Acinetobacter sp. LY1
12	1	4341	Proteobacteria	Gammaproteobacteria	Pseudomonadales	Moraxellaceae	Acinetobacter	unclassified		Z93448.1	gg_id:8376	Acinetobacter sp. str. M 151A Group TU15
12	2	4529	Actinobacteria	Actinobacteria	Coriobacteriales	Coriobacteriaceae	unclassified	unclassified		AB089069.1	gg_id:78309	termite gut homogenate clone Rs-H69
12	1	4616	Proteobacteria	Gammaproteobacteria	Pseudomonadales	Moraxellaceae	Acinetobacter	unclassified		AY633607.1	gg_id:101152	Acinetobacter marinus str. SW-3
12	0	4775	Proteobacteria	Betaproteobacteria	Hydrogenophilales	Hydrogenophilaceae	unclassified	unclassified		AY532537.1	gg_id:104052	uranium-contaminated aquifer clone 1013-1-CG8
12	0	4879	Proteobacteria	Betaproteobacteria	Burkholderiales	Burkholderiaceae	Cupriavidus	unclassified		Y10825.1	gg_id:7382	Wautersia eutropha str. DS185
12	1	4881	Proteobacteria	Betaproteobacteria	Rhodocyclales	Rhodocyclaceae	Rhodocyclus	Rhodocyclus tenuis		AY064178.1	gg_id:65493	EBPR sludge clone UCTN161
12	1	4914	Proteobacteria	Gammaproteobacteria	Pseudomonadales	Moraxellaceae	Acinetobacter	unclassified		AY633608.1	gg_id:101304	Acinetobacter seohaensis str. SW-100
12	2	4998	Proteobacteria	Betaproteobacteria	Burkholderiales	Burkholderiaceae	Cupriavidus	Cupriavidus necator		AJ633675.1	gg_id:100875	Wautersia eutropha str. VKPM B8562
12	1	5165	Proteobacteria	Gammaproteobacteria	Pseudomonadales	Moraxellaceae	Acinetobacter	unclassified		AJ293690.2	gg_id:26791	Acinetobacter parvus str. LUH3313 (Aci 583)
12	0	5170	Proteobacteria	Betaproteobacteria	Burkholderiales	Burkholderiaceae	Burkholderia	unclassified		AY512825.1	gg_id:106470	Burkholderia cepacia str. S74
12	0	5192	Proteobacteria	Betaproteobacteria	Burkholderiales	Comamonadaceae	Delftia	unclassified		AY367007.1	gg_id:93731	Delftia acidovorans Eh2-1
12	0	5341	Proteobacteria	Betaproteobacteria	Burkholderiales	Burkholderiaceae	Burkholderia	Burkholderia glathei		AY154368.1	gg_id:75249	Burkholderia glathei Hg 3
12	1	5354	Proteobacteria	Gammaproteobacteria	Pseudomonadales	Moraxellaceae	Acinetobacter	unclassified		AJ296556.1	gg_id:30013	uranium mining depository deponie B1 clone GR-B1-2-35 GR-B1-2-35
12	4	5550	Firmicutes	Bacilli	Lactobacillales	Streptococcaceae	Streptococcus	unclassified		AJ608938.1	gg_id:107158	Streptococcus pneumoniae str. 101
12	1	5642	Firmicutes	Bacilli	Bacillales	Bacillaceae	Bacillus	unclassified		AY167862.1	gg_id:77310	Bacillus megaterium str. SAFR-038
12	1	5940	Firmicutes	Bacilli	Bacillales	Bacillaceae	Bacillus	unclassified		AF221061.1	gg_id:28181	Bacillus jeotgali str. YKJ-10
12	1	6528	Firmicutes	Bacilli	Bacillales	Bacillaceae	unclassified	unclassified		AJ618979.1	gg_id:101225	Geobacillus amylolyticus str. MR3C
12	2	6899	Firmicutes	Bacilli	Lactobacillales	Streptococcaceae	Streptococcus	unclassified		AY485603.1	gg_id:101921	Streptococcus infantis str. ATCC 700779
12	2	7169	Bacteroidetes	Bacteroidia	Bacteroidales	Prevotellaceae	Prevotella	unclassified		AF371892.1	gg_id:44821	swine intestine clone p-2517-18B5
12	0	7184	Proteobacteria	Alphaproteobacteria	Sphingomonadales	Sphingomonadaceae	Sphingomonas	unclassified		U37337.1	gg_id:6229	Sphingomonas paucimobilis str. ATCC 29837
12	0	7632	Proteobacteria	Alphaproteobacteria	Rhizobiales	Phyllobacteriaceae	unclassified	unclassified		AY162106.1	gg_id:150582	Cultivating Sargasso Sea clone GMD21A06
12	0	7653	Bacteroidetes	Bacteroidia	Bacteroidales	Prevotellaceae	Prevotella	unclassified		AY836508.1	gg_id:109626	Prevotella loescheii str. NCTC 11321
12	0	8153	Proteobacteria	Deltaproteobacteria	Desulfuromonadales	Desulfuromonadaceae	unclassified	unclassified		AY155599.1	gg_id:81506	Geothermobacter ehrlichii str. SS015
12	0	8311	Proteobacteria	Alphaproteobacteria	Sphingomonadales	Erythrobacteraceae	unclassified	unclassified		AJ565420.1	gg_id:90664	Sphingomonadaceae MWH-CaK2
12	0	8973	Proteobacteria	Alphaproteobacteria	Sphingomonadales	Erythrobacteraceae	unclassified	unclassified		AB025013.1	gg_id:6296	Novosphingobium stygium str. IFO 16085
12	0	9740	Firmicutes	Clostridia	Clostridiales	Lachnospiraceae	unclassified	unclassified		AF538854.1	gg_id:70302	Clostridiales oral clone P4PB_122 P3
12	0	9912	Tenericutes	Mollicutes	Acholeplasmatales	Acholeplasmataceae	Candidatus Phytoplasma	unclassified		AY180946.1	gg_id:106611	Aster yellows phytoplasma str. ParsD4
12	1	11123	Tenericutes	Mollicutes	Acholeplasmatales	Acholeplasmataceae	Candidatus Phytoplasma	unclassified		AY685054.1	gg_id:107692	Eucalyptus yellows and witches'-broom phytoplasma
11	3	47	Planctomycetes	Planctomycea	Planctomycetales	Planctomycetaceae	unclassified	unclassified		AY592086.1	gg_id:203322	Microbial anaerobic oxidation methane eastern Kazan mud volcano Eastern Mediterranean 1673m water depth: sediment layer 0-6 cm clone Kazan-1B-09/BC19-1B-09
11	3	191	Actinobacteria	Actinobacteria	Actinomycetales	Micromonosporaceae	Micromonospora	unclassified		X92619.1	gg_id:12882	Micromonospora fulvoviolaceus
11	4	399	Actinobacteria	Actinobacteria	Actinomycetales	Micromonosporaceae	Micromonospora	unclassified		X92628.1	gg_id:12849	Micromonospora chersinia
11	1	626	Actinobacteria	Actinobacteria	Actinomycetales	Streptomycetaceae	Streptacidiphilus	unclassified		AY314780.1	gg_id:89875	Streptacidiphilus jiangxiensis str. 33214
11	3	654	Planctomycetes	Planctomycea	Planctomycetales	Planctomycetaceae	unclassified	unclassified		AF507704.1	gg_id:55354	forest soil clone C167
11	3	761	Planctomycetes	Planctomycea	Planctomycetales	Planctomycetaceae	unclassified	unclassified		AY395366.1	gg_id:107478	pasture soil clone EB1047
11	1	1625	Chlorobi	Chlorobia	Chlorobiales	SJA-28	unclassified	unclassified		AY118151.1	gg_id:60815	benzene-degrading nitrate-reducing consortium clone Cart-N2 bacterium
11	3	1707	Actinobacteria	Actinobacteria	Actinomycetales	Dermatophilaceae	Dermatophilus	unclassified		AB096085.1	gg_id:86198	Tonsillophilus suis str. HT1-19
11	1	1879	Proteobacteria	Gammaproteobacteria	Oceanospirillales	Piscirickettsiaceae	Piscirickettsia	Piscirickettsia salmonis		U36942.1	gg_id:7736	Piscirickettsia salmonis str. NOR-92
11	0	2354	Proteobacteria	Gammaproteobacteria	Vibrionales	Vibrionaceae	Vibrio	Vibrio ponticus		AJ630102.1	gg_id:109158	Vibrio ponticus str. CECT 5870
11	0	2667	Proteobacteria	Gammaproteobacteria	Pseudomonadales	Pseudomonadaceae	Pseudomonas	unclassified		AJ316017.1	gg_id:29570	Paederus melanurus endosymbiont
11	0	2907	Proteobacteria	Gammaproteobacteria	Enterobacteriales	Enterobacteriaceae	unclassified	unclassified		AJ010486.1	gg_id:9947	Enterobacter pyrinus str. KCTC2520
11	0	2955	Proteobacteria	Gammaproteobacteria	Enterobacteriales	Enterobacteriaceae	Edwardsiella	unclassified		AB050828.1	gg_id:37081	Edwardsiella tarda str. NuF194
11	0	2986	Proteobacteria	Gammaproteobacteria	Pseudomonadales	Pseudomonadaceae	Pseudomonas	unclassified		AF140011.1	gg_id:8525	Pseudomonas pseudoalcaligenes str. ML-A04
11	0	3195	Proteobacteria	Gammaproteobacteria	Alteromonadales	Shewanellaceae	Shewanella	unclassified		AF132878.1	gg_id:38945	Shewanella frigidimarina str. ACAM 557
11	0	3297	Proteobacteria	Gammaproteobacteria	Pseudomonadales	Pseudomonadaceae	Pseudomonas	Pseudomonas stutzeri		AF237677.1	gg_id:38888	Pseudomonas stutzeri str. M14C
11	0	3471	Proteobacteria	Gammaproteobacteria	Xanthomonadales	Xanthomonadaceae	Pseudoxanthomonas	unclassified		AY550264.1	gg_id:105273	Pseudoxanthomonas daejeonensis str. TR6
11	1	3680	Proteobacteria	Gammaproteobacteria	Xanthomonadales	Xanthomonadaceae	Xylella	Xylella fastidiosa		AF159575.1	gg_id:7847	Xylella fastidiosa str. CVC93-2
11	1	3690	Proteobacteria	Betaproteobacteria	Rhodocyclales	Rhodocyclaceae	Rhodocyclus	Rhodocyclus tenuis		AY706422.1	gg_id:100223	TCE-contaminated groundwater clone G1b
11	0	3730	Proteobacteria	Gammaproteobacteria	Chromatiales	Chromatiaceae	unclassified	unclassified		AY328730.1	gg_id:89553	drinking water system simulator clone DSSD31
11	0	3822	Proteobacteria	Gammaproteobacteria	Xanthomonadales	Xanthomonadaceae	unclassified	unclassified		AB161360.1	gg_id:99159	Lysobacter brunescens str. KCTC 12130
11	2	3827	Planctomycetes	Planctomycea	Planctomycetales	Planctomycetaceae	unclassified	unclassified		AY360084.1	gg_id:106057	harbor sediment clone D7
11	2	3839	Proteobacteria	Betaproteobacteria	Burkholderiales	Alcaligenaceae	unclassified	unclassified		AY131213.1	gg_id:59999	Kerstersia gyiorum str. LMG 5906
11	0	3954	Proteobacteria	Gammaproteobacteria	Oceanospirillales	HOC21	unclassified	unclassified		AB054159.1	gg_id:35099	marine sponge clone HOC25
11	1	4114	Proteobacteria	Gammaproteobacteria	Alteromonadales	Pseudoalteromonadaceae	Pseudoalteromonas	unclassified		AF539773.1	gg_id:84384	Pseudoalteromonas sp. str. E36
11	0	4445	Proteobacteria	Gammaproteobacteria	Xanthomonadales	Xanthomonadaceae	unclassified	unclassified		AY218741.1	gg_id:82032	penguin droppings sediments clone KD5-86
11	3	4469	Planctomycetes	Planctomycea	Planctomycetales	Planctomycetaceae	unclassified	unclassified		AY592369.1	gg_id:202058	microbial deep-sea volcanoes eastern species or conservation function concept Amsterdam mud volcano Eastern Mediterranean 1995m water depth: sediment layer 14-31 cm clone Amsterdam-2B-09; BC20-2B-09
11	0	4548	Proteobacteria	Betaproteobacteria	Hydrogenophilales	Hydrogenophilaceae	unclassified	unclassified		AY510243.1	gg_id:109305	microbial mat sulfidic cave spring Lower Kane Cave clone LKC3_102B.25
11	1	4650	Proteobacteria	Gammaproteobacteria	Xanthomonadales	Xanthomonadaceae	Xylella	Xylella fastidiosa		AF536765.1	gg_id:59941	Xylella fastidiosa B14
11	1	4732	Proteobacteria	Gammaproteobacteria	Alteromonadales	Colwelliaceae	Colwellia	unclassified		AB002630.1	gg_id:8829	Colwellia maris str. ABE-1
11	0	5120	Proteobacteria	Betaproteobacteria	Burkholderiales	Tepidimonaceae	Tepidimonas	unclassified		AF177943.1	gg_id:42541	Tepidimonas ignava str. SPS-1037T
11	3	5895	Firmicutes	Bacilli	Bacillales	Bacillaceae	Bacillus	unclassified		AY296814.1	gg_id:101956	Bacillus subtilis str. IBT019
11	2	6632	Firmicutes	Bacilli	Lactobacillales	Streptococcaceae	Streptococcus	unclassified		AY281078.1	gg_id:89241	Streptococcus mitis str. ATCC 903
11	2	6677	Firmicutes	Bacilli	Bacillales	Bacillaceae	Bacillus	unclassified		AY603978.1	gg_id:99208	Bacillus sp. str. BH030017
11	1	6725	Spirochaetes	Spirochaetes	Spirochaetales	Spirochaetaceae	Treponema	Treponema lecithinolyticum		X87139.1	gg_id:63015	Treponema lecithinolyticum periodontitis patient PFB4G
11	1	7839	Bacteroidetes	Bacteroidia	Bacteroidales	Prevotellaceae	Prevotella	Prevotella veroralis		L16473.1	gg_id:2188	Prevotella veroralis
11	1	7889	Bacteroidetes	Bacteroidia	Bacteroidales	Prevotellaceae	Prevotella	Prevotella ruminicola		AB004909.1	gg_id:2071	Prevotella ruminicola str. PF20-3 Bovine rumen
11	1	8384	Bacteroidetes	Bacteroidia	Bacteroidales	Prevotellaceae	Prevotella	Prevotella ruminicola		AB003401.1	gg_id:2089	Prevotella ruminicola str. T31
11	1	8463	Bacteroidetes	Flavobacteria	Flavobacteriales	Flavobacteriaceae	Capnocytophaga	unclassified		X67608.1	gg_id:2382	Capnocytophaga gingivalis str. ATCC 33624
11	0	8688	Proteobacteria	Alphaproteobacteria	Sphingomonadales	Sphingomonadaceae	Sphingomonas	unclassified		AF227857.1	gg_id:70529	str. 86356
11	0	8834	Proteobacteria	Alphaproteobacteria	Sphingomonadales	Erythrobacteraceae	unclassified	unclassified		AY690709.1	gg_id:106313	Novosphingobium sp. str. HZ11
11	0	9654	Proteobacteria	Alphaproteobacteria	unclassified	unclassified	sfJ	unclassified		AY662029.1	gg_id:136114	uranium-contaminated groundwater clone 300G-A04
11	0	9701	Proteobacteria	Alphaproteobacteria	Rhizobiales	Methylobacteriaceae	Methylobacterium	unclassified		AY251818.2	gg_id:84672	Methylobacterium populi str. BJ001; ATCC BAA-705; NCIMB 13946
11	0	9830	Proteobacteria	Alphaproteobacteria	Rhizobiales	Methylobacteriaceae	Methylobacterium	Methylobacterium adhaesivum		AF324201.2	gg_id:37847	Methylobacterium sp. V3 str. V23
11	3	10154	Firmicutes	Clostridia	Clostridiales	Lachnospiraceae	Oribacterium	Oribacterium sinus		AY323228.1	gg_id:88978	Oribacterium sinus str. AIP 354.02
11	0	10854	Proteobacteria	Alphaproteobacteria	Rickettsiales	Holosporaceae	unclassified	unclassified		AB185652.1	gg_id:106778	rumen clone F24-H08
11	0	10892	Firmicutes	Clostridia	Clostridiales	Lachnospiraceae	unclassified	unclassified		AB196728.1	gg_id:110063	Clostridium sp. str. BA-1
11	2	11041	Firmicutes	Clostridia	Clostridiales	Lachnospiraceae	unclassified	unclassified		AY570590.1	gg_id:108469	biodegraded Canadian oil reservoir clone PL-38B5
10	0	343	Bacteroidetes	Sphingobacteria	Sphingobacteriales	Chitinophagaceae	unclassified	unclassified		AF449773.1	gg_id:80578	CFB group clone ML310M-34
10	0	1011	Actinobacteria	Actinobacteria	Actinomycetales	Streptomycetaceae	Streptomyces	unclassified		AJ276570.1	gg_id:21817	Streptomyces paradoxus str. MAV
10	1	1465	Actinobacteria	Actinobacteria	Actinomycetales	Cellulomonadaceae	unclassified	unclassified		AY234441.1	gg_id:112349	soil isolate Ellin5024
10	0	1888	Proteobacteria	Gammaproteobacteria	Oceanospirillales	Alteromonadaceae	ND137	unclassified		AB052968.1	gg_id:41721	Pseudomonas sp. PE1
10	2	1926	Proteobacteria	Gammaproteobacteria	Pasteurellales	Pasteurellaceae	Haemophilus	Haemophilus influenzae		AF224306.1	gg_id:44852	Haemophilus influenzae ATCC 9833 str. ATCC9833 ATCC
10	0	2572	Proteobacteria	Gammaproteobacteria	Pasteurellales	Pasteurellaceae	Mannheimia	Mannheimia ruminalis		AY425284.1	gg_id:106806	Mannheimia ruminalis str. HPA90
10	2	2733	Proteobacteria	Gammaproteobacteria	Pasteurellales	Pasteurellaceae	Haemophilus	Haemophilus influenzae		AY613497.1	gg_id:110972	Haemophilus influenzae str. M8467
10	1	2770	Proteobacteria	Gammaproteobacteria	Enterobacteriales	Enterobacteriaceae	unclassified	unclassified		AE014075.1	gg_id:146630	Escherichia coli str. CFT073
10	1	2900	Proteobacteria	Gammaproteobacteria	Pasteurellales	Pasteurellaceae	Aggregatibacter	Aggregatibacter aphrophilus		AF227858.1	gg_id:49556	str. 86355
10	0	2905	Proteobacteria	Gammaproteobacteria	Pseudomonadales	Pseudomonadaceae	Pseudomonas	unclassified		AJ308320.1	gg_id:52398	Pseudomonas flavescens ICMP 13539; ATCC 51555
10	1	3016	Proteobacteria	Gammaproteobacteria	Enterobacteriales	Enterobacteriaceae	Escherichia	unclassified		AF403733.1	gg_id:64392	Escherichia coli str. C2
10	0	3055	Proteobacteria	Gammaproteobacteria	Enterobacteriales	Enterobacteriaceae	unclassified	unclassified		X80725.1	gg_id:9741	Escherichia coli str. ATCC 11775T
10	0	3103	Proteobacteria	Alphaproteobacteria	Rhodobacterales	Rhodobacteraceae	Paracoccus	Paracoccus versutus		AJ864469.1	gg_id:109027	Paracoccus bengalense str. JJJ
10	1	3229	Proteobacteria	Alphaproteobacteria	Rhodobacterales	Rhodobacteraceae	Loktanella	unclassified		AY654838.1	gg_id:100870	Oculina mucus isolate 40
10	1	3508	Proteobacteria	Gammaproteobacteria	Pseudomonadales	Moraxellaceae	Acinetobacter	unclassified		AY047216.1	gg_id:39106	Acinetobacter haemolyticus
10	0	3519	Proteobacteria	Betaproteobacteria	Burkholderiales	Burkholderiaceae	Cupriavidus	unclassified		AB167178.1	gg_id:107897	Ralstonia sp. str. c308
10	0	3631	Proteobacteria	Betaproteobacteria	Burkholderiales	Burkholderiaceae	Polynucleobacter	Polynucleobacter cosmopolitanus		AJ550662.2	gg_id:83856	Isolation strains belonging cosmopolitan Polynucleobacter necessarius habitats located three climatic zones freshwater
10	0	3681	Proteobacteria	Gammaproteobacteria	Alteromonadales	Colwelliaceae	Colwellia	unclassified		AY165571.1	gg_id:81437	Antarctic pack ice Lasarev Sea Southern Ocean clone ANTXI/4_14-151 sea
10	0	3699	Proteobacteria	Gammaproteobacteria	Xanthomonadales	Xanthomonadaceae	unclassified	unclassified		AF159581.1	gg_id:7897	Xanthomonas pv. campestris str. L2
10	0	3733	Proteobacteria	Gammaproteobacteria	Xanthomonadales	Xanthomonadaceae	unclassified	unclassified		AY294012.1	gg_id:136003	activated sludge enriched nonylphenol ethoxylates clone S3A1
10	0	3784	Proteobacteria	Betaproteobacteria	Burkholderiales	Burkholderiaceae	Burkholderia	unclassified		AY741358.1	gg_id:102703	Burkholderia cepacia str. ATCC 55487
10	0	3826	Bacteroidetes	Sphingobacteria	Sphingobacteriales	Chitinophagaceae	unclassified	unclassified		AY796040.1	gg_id:108759	gold mine bore hole clone 47mm40
10	0	4189	Proteobacteria	Gammaproteobacteria	Chromatiales	Sinobacteraceae	unclassified	unclassified		AY225636.1	gg_id:97007	Mid-Atlantic Ridge hydrothermal sediment clone AT-s2-59
10	0	4212	Proteobacteria	Gammaproteobacteria	Xanthomonadales	Xanthomonadaceae	unclassified	unclassified		AY493950.1	gg_id:136705	Fingerprinting aggregates soil clone 1289
10	1	4252	Proteobacteria	Gammaproteobacteria	Pseudomonadales	Moraxellaceae	Acinetobacter	unclassified		U10875.1	gg_id:8400	Acinetobacter lwoffii str. ATCC 17925
10	0	4323	Proteobacteria	Betaproteobacteria	Burkholderiales	Burkholderiaceae	Cupriavidus	unclassified		AB007998.1	gg_id:7383	Ralstonia sp. str. MBIC3838 E2
10	0	4473	Proteobacteria	Gammaproteobacteria	Chromatiales	Chromatiaceae	unclassified	unclassified		AY145601.1	gg_id:69316	10e-6 dilution marine samples Weser estuary clone DC8-80-1 proteobacterium
10	0	4715	Proteobacteria	Gammaproteobacteria	Alteromonadales	Pseudoalteromonadaceae	Pseudoalteromonas	unclassified		AF297958.1	gg_id:26328	Pseudoalteromonas flavipulchra str. NCIMB2033; KMM 3630; LMG 20361
10	0	4718	Proteobacteria	Betaproteobacteria	Burkholderiales	Burkholderiaceae	Burkholderia	unclassified		AJ616911.2	gg_id:99660	Burkholderia pseudomallei str. C7532
10	1	4733	Proteobacteria	Betaproteobacteria	Neisseriales	Neisseriaceae	unclassified	unclassified		AY264287.1	gg_id:87861	Chitinibacter tainanensis str. BCRC 17254
10	0	4824	Proteobacteria	Gammaproteobacteria	Xanthomonadales	Xanthomonadaceae	Dokdonella	unclassified		AY218737.1	gg_id:81357	penguin droppings sediments clone KD5-36
10	0	4992	Proteobacteria	Gammaproteobacteria	Chromatiales	Chromatiaceae	unclassified	unclassified		AJ575945.1	gg_id:97020	deep sea hydrothermal vent clone T2-PP12-452
10	0	5053	Bacteroidetes	Sphingobacteria	Sphingobacteriales	Chitinophagaceae	unclassified	unclassified		AF368190.1	gg_id:58374	non-EBPR sludge clone SBRT303
10	0	5141	Proteobacteria	Betaproteobacteria	Burkholderiales	Burkholderiaceae	Burkholderia	unclassified		AF175314.1	gg_id:48688	Burkholderia cepacia str. LMG 18941
10	0	5269	Bacteroidetes	Sphingobacteria	Sphingobacteriales	Chitinophagaceae	unclassified	unclassified		AY326513.1	gg_id:136594	Amazon soil clone 6-1
10	2	5934	Firmicutes	Bacilli	Bacillales	Bacillaceae	unclassified	unclassified		AY563003.1	gg_id:103397	Geobacillus tepidamans str. GS5-97
10	1	6196	Firmicutes	Bacilli	Bacillales	Staphylococcaceae	Salinicoccus	unclassified		AY838479.1	gg_id:109365	fruiting body Pleurotus eryngii clone PE23
10	1	6221	Firmicutes	Bacilli	Bacillales	Bacillaceae	Bacillus	unclassified		AF206326.1	gg_id:25668	Bacillus cereus
10	1	7148	Bacteroidetes	Bacteroidia	Bacteroidales	Rikenellaceae	Alistipes	unclassified		AY547271.1	gg_id:107044	Alistipes massiliensis str. 3302398
10	0	7183	Proteobacteria	Deltaproteobacteria	Syntrophobacterales	Desulfobacteraceae	unclassified	unclassified		AY344410.1	gg_id:91433	Lake Kauhako 30 m clone K2-30-2
10	2	7378	Proteobacteria	Deltaproteobacteria	Syntrophobacterales	Syntrophobacteraceae	unclassified	unclassified		AJ532716.1	gg_id:76436	uranium mining waste pile clone JG34-KF-383
10	0	7712	Actinobacteria	Actinobacteria	Coriobacteriales	Coriobacteriaceae	Atopobium	Atopobium parvulum		S44206.1	gg_id:11382	Atopobium parvulum
10	0	8249	Proteobacteria	Alphaproteobacteria	Sphingomonadales	Sphingomonadaceae	Sphingopyxis	unclassified		Z73631.1	gg_id:6327	Sphingomonas sp str. RB2256
10	1	8250	Bacteroidetes	Bacteroidia	Bacteroidales	Prevotellaceae	Prevotella	unclassified		AF385509.1	gg_id:70671	tongue dorsa clone DO014
10	0	8380	Bacteroidetes	Bacteroidia	Bacteroidales	Prevotellaceae	Prevotella	unclassified		AF537212.1	gg_id:60257	Prevotella sp. str. P2A_FAAD4
10	8	8518	Acidobacteria	Acidobacteria	Acidobacteriales	Acidobacteriaceae	Candidatus Koribacter	Candidatus Koribacter versatilis		AF498727.1	gg_id:72400	Korebacter versatilis Ellin345
10	0	8531	Proteobacteria	Alphaproteobacteria	Sphingomonadales	Erythrobacteraceae	unclassified	unclassified		AY135668.1	gg_id:91093	Southern Ocean clone ANT18/2_94
10	2	8568	Proteobacteria	Deltaproteobacteria	Syntrophobacterales	Syntrophobacteraceae	unclassified	unclassified		AB128874.1	gg_id:103274	deep marine sediments Nankai Trough Japan; ODP Leg 190 clone 1174-1091-4
10	1	8576	Proteobacteria	Deltaproteobacteria	Syntrophobacterales	Syntrophobacteraceae	unclassified	unclassified		AB128891.1	gg_id:103930	deep marine sediments Nankai Trough Japan; ODP Leg 190 clone 1174-1021-18
10	2	8602	Proteobacteria	Deltaproteobacteria	Syntrophobacterales	Syntrophobacteraceae	unclassified	unclassified		AJ296569.1	gg_id:38614	uranium mining mill tailing clone GR-WP33-30
10	1	8634	Proteobacteria	Deltaproteobacteria	Syntrophobacterales	Desulfobacteraceae	unclassified	unclassified		AJ535248.1	gg_id:78353	marine sediment above hydrate ridge clone Hyd89-63 proteobacterium
10	0	8808	Proteobacteria	Alphaproteobacteria	Rhizobiales	Rhizobiaceae	unclassified	unclassified		AF508093.1	gg_id:66249	Agrobacterium tumefaciens C4
10	0	8842	Proteobacteria	Alphaproteobacteria	Sphingomonadales	Sphingomonadaceae	Sphingopyxis	unclassified		AY509242.1	gg_id:104644	Sphingopyxis alaskensis str. S23
10	4	8850	Gemmatimonadetes	Gemmatimonadetes	Gemmatimonadales	Gemmatimonadaceae	unclassified	unclassified		AY289480.1	gg_id:90194	soil clone ABS-650
10	0	9014	Bacteroidetes	Bacteroidia	Bacteroidales	Prevotellaceae	Prevotella	unclassified		AF414823.1	gg_id:72550	Prevotella intermedia str. 6-PIN
10	0	9187	Tenericutes	Mollicutes	Acholeplasmatales	Acholeplasmataceae	Candidatus Phytoplasma	Aster yellows witches-broom phytoplasma		AY180936.1	gg_id:101585	Aster yellows phytoplasma str. BtsvCarD6
10	3	9204	Firmicutes	Clostridia	Clostridiales	Lachnospiraceae	Blautia	unclassified		AF357567.1	gg_id:73388	mpn-isolate group 19
10	0	9294	Firmicutes	Clostridia	Clostridiales	Ruminococcaceae	unclassified	unclassified		AB185540.1	gg_id:104439	rumen clone F23-D09
10	0	9755	Proteobacteria	Alphaproteobacteria	Rhizobiales	Hyphomicrobiaceae	Rhodoplanes	unclassified		AY102322.1	gg_id:65463	heavy metal-contaminated soil clone a13115
10	1	9762	unclassified	unclassified	unclassified	unclassified	sfD	unclassified		AF419683.1	gg_id:112352	Guaymas Basin hydrothermal sediment clone CS_B017
10	2	10195	Tenericutes	Mollicutes	Acholeplasmatales	Acholeplasmataceae	Candidatus Phytoplasma	unclassified		AY265206.1	gg_id:106454	Aster yellows phytoplasma str. PaWB
10	0	10766	Proteobacteria	Alphaproteobacteria	Rhizobiales	Bradyrhizobiaceae	Afipia	unclassified		AF041446.1	gg_id:5045	Bradyrhizobium sp. 'SH 283012' str. SH 283012 'SH
9	0	806	Actinobacteria	Actinobacteria	Actinomycetales	Micromonosporaceae	Micromonospora	unclassified		X92610.1	gg_id:12867	Micromonospora inositola
9	0	999	Actinobacteria	Actinobacteria	Actinomycetales	Microbacteriaceae	Salinibacterium	unclassified		AJ438586.1	gg_id:67358	Leifsonia aurea str. CMS 81 =
9	4	1634	Actinobacteria	Actinobacteria	Actinomycetales	Micromonosporaceae	Micromonospora	unclassified		X92617.1	gg_id:12850	Micromonospora citrea str. DSM 43903
9	0	1826	Proteobacteria	Gammaproteobacteria	Enterobacteriales	Enterobacteriaceae	Escherichia	unclassified		X96965.1	gg_id:9662	Shigella boydii
9	0	1856	Proteobacteria	Gammaproteobacteria	Enterobacteriales	Enterobacteriaceae	unclassified	unclassified		AJ233411.1	gg_id:23248	Pectobacterium carotovorum str. DSM 30168
9	0	1999	Proteobacteria	Gammaproteobacteria	Pasteurellales	Pasteurellaceae	Aggregatibacter	Aggregatibacter segnis		AY365447.1	gg_id:93767	Haemophilus segnis str. 116275
9	0	2022	Proteobacteria	Gammaproteobacteria	Enterobacteriales	Enterobacteriaceae	unclassified	unclassified		NC_000913.2	gg_id:128433	Escherichia coli K12 str. K-12
9	0	2314	Proteobacteria	Gammaproteobacteria	Enterobacteriales	Enterobacteriaceae	Leclercia	unclassified		AY691544.1	gg_id:103441	Pantoea agglomerans str. ChDC YP2
9	0	2974	Proteobacteria	Gammaproteobacteria	Oceanospirillales	Alteromonadaceae	Candidatus Endobugula	unclassified		AY532642.1	gg_id:105318	Bugula simplex symbiont
9	3	3127	Chloroflexi	Thermomicrobia	Sphaerobacterales	Sphaerobacterineae	HN1-15	unclassified		AY250886.1	gg_id:85874	Antarctic cryptoendolith clone FBP471
9	0	3151	Proteobacteria	Gammaproteobacteria	Oceanospirillales	Oceanospirillaceae	Marinospirillum	Marinospirillum insulare		AB098513.1	gg_id:75039	Marinospirillum insulare str. NB11
9	2	3177	Proteobacteria	Gammaproteobacteria	Pasteurellales	Pasteurellaceae	Basfia	Mannheimia succiniciproducens		NC_006300.1	gg_id:471414	Mannheimia succiniciproducens str. MBEL55E
9	0	3315	Proteobacteria	Gammaproteobacteria	Oceanospirillales	Halomonadaceae	Halomonas	unclassified		AY332559.1	gg_id:91936	Halomonas sp. str. EF11
9	0	3407	Proteobacteria	Gammaproteobacteria	Oceanospirillales	Halomonadaceae	Halomonas	unclassified		AB166917.1	gg_id:102468	Halomonas sp. str. SYO J65
9	0	3438	Proteobacteria	Gammaproteobacteria	Chromatiales	Chromatiaceae	Thiocystis	Thiocystis gelatinosa		Y11317.1	gg_id:7516	Thiocystis gelatinosa str. DSMZ 215 = N. Pfenn
9	0	3448	Proteobacteria	Betaproteobacteria	Burkholderiales	Burkholderiaceae	Burkholderia	unclassified		AY305773.1	gg_id:91383	Burkholderia pseudomallei str. 2001029240
9	0	3716	Proteobacteria	Betaproteobacteria	Nitrosomonadales	Nitrosomonadaceae	Nitrosovibrio	Nitrosovibrio tenuis		AY123803.1	gg_id:69463	Nitrosovibrio tenuis str. Nv1
9	1	3819	Proteobacteria	Gammaproteobacteria	Pseudomonadales	Moraxellaceae	Acinetobacter	unclassified		AY800383.1	gg_id:108973	Acinetobacter calcoaceticus
9	0	3846	Proteobacteria	Betaproteobacteria	Burkholderiales	Burkholderiaceae	Burkholderia	unclassified		AY305785.1	gg_id:91403	Burkholderia pseudomallei str. 2002721116
9	0	3874	Proteobacteria	Gammaproteobacteria	Chromatiales	Chromatiaceae	unclassified	unclassified		AB186842.1	gg_id:103037	polychlorinated dioxin dechlorinating microcosm clone TSBX13
9	0	3886	Proteobacteria	Gammaproteobacteria	Xanthomonadales	Xanthomonadaceae	Lysobacter	unclassified		AB019582.1	gg_id:7790	Lysobacter antibioticus str. DSM 2044(=ATCC29479)
9	0	4370	Proteobacteria	Gammaproteobacteria	Chromatiales	Chromatiaceae	unclassified	unclassified		AY328773.1	gg_id:88634	drinking water system simulator clone DSSD75
9	0	4479	Bacteroidetes	Sphingobacteria	Sphingobacteriales	Chitinophagaceae	unclassified	unclassified		AY211071.1	gg_id:82223	anaerobic VC-degrading enrichment clone VC5 bacterium
9	0	4502	Proteobacteria	Gammaproteobacteria	Xanthomonadales	Xanthomonadaceae	unclassified	unclassified		AJ311653.1	gg_id:71415	Fulvimonas soli str. LMG 19981T
9	0	4699	Proteobacteria	Betaproteobacteria	Burkholderiales	Burkholderiaceae	Cupriavidus	Cupriavidus necator		AB051684.1	gg_id:52220	Ralstonia sp. str. HAB-18
9	0	4918	Proteobacteria	Betaproteobacteria	Burkholderiales	Burkholderiaceae	Cupriavidus	unclassified		AF500587.1	gg_id:56268	Wautersia respiraculi str. AU3369
9	0	5032	Proteobacteria	Gammaproteobacteria	Xanthomonadales	Xanthomonadaceae	unclassified	unclassified		AY676483.2	gg_id:99509	bovine teat canal clone B-45
9	0	5038	Proteobacteria	Gammaproteobacteria	Thiotrichales	Thiotrichaceae	unclassified	unclassified		AF110276.1	gg_id:81307	Beggiatoa sp. str. MS-81-1c
9	0	5090	Proteobacteria	Betaproteobacteria	Burkholderiales	Burkholderiaceae	Burkholderia	unclassified		AB015606.1	gg_id:7255	Burkholderia cepacia str. KP24
9	3	5527	Acidobacteria	Solibacteres	Solibacterales	Solibacteraceae	Candidatus Solibacter	unclassified		AY212581.1	gg_id:103580	water 10 m downstream manure clone 130ds10
9	0	5860	Proteobacteria	Epsilonproteobacteria	Campylobacterales	Helicobacteraceae	unclassified	unclassified		AF286053.1	gg_id:29701	Helicobacter rappini W.Tee-Yu
9	1	6563	Firmicutes	Bacilli	Bacillales	Bacillaceae	Bacillus	unclassified		AF218243.1	gg_id:18610	Bacillus sp
9	0	7089	Proteobacteria	Epsilonproteobacteria	Campylobacterales	Helicobacteraceae	unclassified	unclassified		AB175498.1	gg_id:106632	Thioreductor micantisoli str. BKB25Ts-Y
9	2	7112	Firmicutes	Bacilli	Lactobacillales	Lactobacillaceae	Lactobacillus	Lactobacillus parakefiri		AY026750.1	gg_id:30670	Lactobacillus parakefiri str. LMG 15133T
9	0	7118	Firmicutes	Bacilli	Lactobacillales	Streptococcaceae	Streptococcus	Streptococcus constellatus		AY277937.1	gg_id:87920	Streptococcus constellatus str. 1
9	1	7142	Proteobacteria	Deltaproteobacteria	Syntrophobacterales	Syntrophobacteraceae	unclassified	unclassified		AJ347034.1	gg_id:104678	sponge clone TK13
9	0	7699	Bacteroidetes	Bacteroidia	Bacteroidales	Porphyromonadaceae	unclassified	unclassified		AB088941.1	gg_id:78217	termite gut homogenate clone Rs-P01 bacterium
9	0	7822	Bacteroidetes	Flavobacteria	Flavobacteriales	Flavobacteriaceae	Capnocytophaga	unclassified		AY134894.1	gg_id:73111	oral periodontitis clone BR085
9	0	7837	Proteobacteria	Alphaproteobacteria	Sphingomonadales	Erythrobacteraceae	unclassified	unclassified		AF465834.1	gg_id:79541	Porphyrobacter cryptus str. ALC-2
9	0	7985	Proteobacteria	Alphaproteobacteria	Caulobacterales	Caulobacteraceae	Phenylobacterium	unclassified		AY706417.1	gg_id:104898	TCE-contaminated groundwater clone G7
9	0	8117	Bacteroidetes	Bacteroidia	Bacteroidales	Prevotellaceae	Prevotella	unclassified		AF414822.1	gg_id:70907	Prevotella intermedia str. 5-PIN
9	1	8147	Proteobacteria	Deltaproteobacteria	Syntrophobacterales	Desulfobacteraceae	Desulfococcus	unclassified		AF513951.1	gg_id:111956	hypersaline lake clone LA30-B27
9	0	8176	Proteobacteria	Deltaproteobacteria	Syntrophobacterales	Desulfobacteraceae	unclassified	unclassified		AJ831748.1	gg_id:102310	chemocline clone 166
9	0	8887	Proteobacteria	Alphaproteobacteria	Caulobacterales	Caulobacteraceae	unclassified	unclassified		AB167225.1	gg_id:107935	Brevundimonas diminuta str. c66
9	0	9125	Bacteroidetes	Bacteroidia	Bacteroidales	Marinilabiaceae	unclassified	unclassified		AJ784993.1	gg_id:108748	Alkaliflexus imshenetskii str. Z-7010
9	3	9170	Bacteroidetes	Bacteroidia	Bacteroidales	RikenellaceaeII	unclassified	unclassified		AY160852.1	gg_id:104105	termite intestinal tract clone COB P3-5
9	1	9248	Proteobacteria	Alphaproteobacteria	Rickettsiales	Pelagibacteraceae	Candidatus Pelagibacter	unclassified		AB186982.1	gg_id:102345	Mariana trough hydrothermal vent water 0.2micro-m filterable fraction clone MT-NB25
9	0	9383	Firmicutes	Clostridia	Clostridiales	Clostridiaceae	Clostridium	unclassified		AY167950.1	gg_id:75821	Isolation and identification hyper-ammonia producing swine storage pits manure
9	4	9390	Firmicutes	Clostridia	Clostridiales	Veillonellaceae	unclassified	unclassified		AB034134.1	gg_id:42912	rumen clone 4C28d-6
9	0	9477	Firmicutes	Clostridia	Clostridiales	Clostridiaceae	Clostridium	unclassified		AF407388.1	gg_id:68943	MCB-contaminated groundwater-treating reactor clone RA9C1
9	2	9698	Proteobacteria	Alphaproteobacteria	Rickettsiales	Pelagibacteraceae	Candidatus Pelagibacter	unclassified		U75649.1	gg_id:5898	marine planktonic clone SAR193
9	1	9896	Firmicutes	Clostridia	Clostridiales	Ruminococcaceae	unclassified	unclassified		AY854324.1	gg_id:109841	herbivore gastrointestinal tract clone Thompsons37
9	1	10001	Proteobacteria	Alphaproteobacteria	Rickettsiales	Pelagibacteraceae	Candidatus Pelagibacter	unclassified		AB193902.1	gg_id:108826	deep-sea vent clone Mb-NB07
9	0	10132	Firmicutes	Clostridia	Clostridiales	Ruminococcaceae	unclassified	unclassified		AB185773.1	gg_id:105047	rumen clone U29-D02
9	0	10338	Firmicutes	Clostridia	Clostridiales	Lachnospiraceae	Coprococcus	unclassified		AF371675.1	gg_id:106258	swine intestine clone p-653-a5
9	0	10536	Firmicutes	Clostridia	Clostridiales	Lachnospiraceae	unclassified	unclassified		AY684376.2	gg_id:110457	mucosal biopsies human intestine clone HuRC75
9	0	10678	Firmicutes	Clostridia	Clostridiales	Lachnospiraceae	Coprococcus	unclassified		AY212660.1	gg_id:99173	water 20 m downstream manure clone 213ds20
9	0	11084	Firmicutes	Clostridia	Clostridiales	Lachnospiraceae	Coprococcus	unclassified		AY212770.1	gg_id:101237	equine manure clone wet68
8	2	141	Actinobacteria	Actinobacteria	Actinomycetales	Actinomycetaceae	Actinomyces	unclassified		AY278610.1	gg_id:103151	Actinomyces genomosp. C1
8	1	236	Actinobacteria	Actinobacteria	Bifidobacteriales	Bifidobacteriaceae	Bifidobacterium	Bifidobacterium breve		AY513712.1	gg_id:102430	Bifidobacterium breve str. KB 92
8	5	325	Actinobacteria	Actinobacteria	Actinomycetales	Corynebacteriaceae	Corynebacterium	unclassified		X81910.1	gg_id:13470	Corynebacterium striatum str. CIP 81.15T
8	8	678	Actinobacteria	Actinobacteria	Actinomycetales	Corynebacteriaceae	Corynebacterium	unclassified		AJ555193.1	gg_id:106751	Corynebacterium ciconiae str. CCUG 47525
8	5	750	Actinobacteria	Actinobacteria	Actinomycetales	Corynebacteriaceae	Corynebacterium	unclassified		AJ429234.1	gg_id:60234	Corynebacterium spheniscorum str. CCUG 45512
8	2	851	Actinobacteria	Actinobacteria	Acidimicrobiales	Acidimicrobiaceae	unclassified	unclassified		AY395370.1	gg_id:102750	pasture soil clone EB1051
8	0	879	Actinobacteria	Actinobacteria	Actinomycetales	Pseudonocardiaceae	Amycolatopsis	unclassified		AJ293757.1	gg_id:91993	Amycolatopsis tolypophorous str. IMSNU 20061T
8	6	991	Actinobacteria	Actinobacteria	Actinomycetales	Actinomycetaceae	Actinomyces	Actinomyces odontolyticus		X78721.1	gg_id:12574	Actinomyces turicensis str. APL11
8	4	1239	Actinobacteria	Actinobacteria	Actinomycetales	Intrasporangiaceae	Knoellia	unclassified		AJ294412.1	gg_id:21333	Knoellia sinensis str. DSM 12331 = HKI 011
8	3	1250	Actinobacteria	Actinobacteria	Actinomycetales	Corynebacteriaceae	Corynebacterium	unclassified		AJ314919.1	gg_id:61783	Corynebacterium appendicis str. DSM 44531T IMMIB R-3491
8	8	1510	Actinobacteria	Actinobacteria	Actinomycetales	Corynebacteriaceae	Corynebacterium	unclassified		AY101388.1	gg_id:65331	Boyliae praeputiale str. FD234
8	4	1595	Actinobacteria	Actinobacteria	Actinomycetales	Streptomycetaceae	Streptomyces	unclassified		AJ399487.1	gg_id:27863	Streptomyces cinnabarinus str. ISP 5467
8	7	1606	Actinobacteria	Actinobacteria	Actinomycetales	Corynebacteriaceae	Corynebacterium	unclassified		AJ440964.1	gg_id:102918	Corynebacterium sphenisci str. CECT 5990 =
8	0	1714	Actinobacteria	Actinobacteria	Actinomycetales	Microbacteriaceae	Microbacterium	unclassified		AJ309929.1	gg_id:72814	Microbacterium aerolatum str. V-73
8	0	2401	Proteobacteria	Gammaproteobacteria	Oceanospirillales	Halomonadaceae	Halomonas	unclassified		AY505528.1	gg_id:101792	Halomonas variabilis str. GSP45
8	0	2478	Proteobacteria	Gammaproteobacteria	Enterobacteriales	Enterobacteriaceae	unclassified	unclassified		AY752940.1	gg_id:108575	Enterobacter sakazakii 33
8	0	2607	Proteobacteria	Gammaproteobacteria	Alteromonadales	Shewanellaceae	Shewanella	unclassified		AY190533.1	gg_id:79941	Shewanella gaetbuli str. TF-27
8	0	2729	Proteobacteria	Gammaproteobacteria	Thiotrichales	Francisellaceae	Francisella	unclassified		AY243028.1	gg_id:82787	Francisella tularensis str. 3523
8	1	3087	Proteobacteria	Gammaproteobacteria	Enterobacteriales	Enterobacteriaceae	Escherichia	unclassified		U00096.2	gg_id:138224	Escherichia coli K12 str. K-12
8	1	3190	Proteobacteria	Gammaproteobacteria	Vibrionales	Vibrionaceae	Vibrio	unclassified		X97989.1	gg_id:9241	Vibrio sp str. VI1067/44
8	0	3463	Proteobacteria	Gammaproteobacteria	Xanthomonadales	Xanthomonadaceae	unclassified	unclassified		AY218694.1	gg_id:81089	penguin droppings sediments clone KD8-80
8	4	3611	Proteobacteria	Gammaproteobacteria	Sedimenticolales	Sedimenticolaceae	Sedimenticola	unclassified		U77480.1	gg_id:7624	endosymbiont Ridgeia piscesae
8	5	3753	Proteobacteria	Gammaproteobacteria	Thiotrichales	Thiotrichaceae	Leucothrix	unclassified		AY531559.1	gg_id:107157	Indian Ocean hydrothermal vent clone SF_C7-H11
8	0	3776	OP9	OPB46	SHA-1	unclassified	sfA	unclassified		AB195913.1	gg_id:109201	Anaerobic sludge clone N16
8	0	3906	Proteobacteria	Gammaproteobacteria	Methylococcales	Methylococcaceae	Methylocaldum	unclassified		AJ617834.1	gg_id:110041	oxic-anoxic interphase flooded paddy soil clone D14307
8	1	3919	Verrucomicrobia	Spartobacteria	Spartobacteriales	Spartobacteriaceae	MC18	unclassified		AY326520.1	gg_id:136989	Amazon soil clone 28-1
8	0	3962	Proteobacteria	Betaproteobacteria	Burkholderiales	Burkholderiaceae	Cupriavidus	unclassified		AB038143.1	gg_id:29604	Ralstonia sp. str. P-10
8	0	4245	Proteobacteria	Betaproteobacteria	Burkholderiales	Burkholderiaceae	Burkholderia	unclassified		AF093059.1	gg_id:37270	Burkholderia pseudomallei V824
8	0	4256	Verrucomicrobia	Opitutae	Puniceicoccales	Puniceicoccaceae	unclassified	unclassified		AJ575738.1	gg_id:95864	lake water clone NE55
8	0	4449	Proteobacteria	Gammaproteobacteria	Xanthomonadales	Xanthomonadaceae	Lysobacter	unclassified		AY186075.1	gg_id:96839	ferromanganese deposit clone EACUL1A4
8	1	4454	Proteobacteria	Betaproteobacteria	Neisseriales	Neisseriaceae	unclassified	unclassified		AY426973.1	gg_id:105593	Neisseria canis VA25810gw_03
8	1	5181	Proteobacteria	Betaproteobacteria	Methylophilales	Methylophilaceae	unclassified	unclassified		AY546509.1	gg_id:101169	soda lake sediment clone 5H_52
8	0	5182	Proteobacteria	Betaproteobacteria	Burkholderiales	Comamonadaceae	Variovorax	Variovorax paradoxus		AY571831.1	gg_id:106656	Variovorax sp. 44/31
8	3	5785	Firmicutes	Bacilli	Lactobacillales	Lactobacillaceae	Lactobacillus	unclassified		AY204897.1	gg_id:81036	Lactobacillus sakei str. HNSL5c
8	5	5813	Firmicutes	Bacilli	Lactobacillales	Leuconostocaceae	Weissella	Weissella cibaria		AF515221.1	gg_id:64384	Weissella cibaria str. RO5
8	0	6081	Proteobacteria	Epsilonproteobacteria	Campylobacterales	Helicobacteraceae	unclassified	unclassified		AY578099.1	gg_id:106472	Helicobacter bilis str. KO214
8	0	6220	Firmicutes	Bacilli	Bacillales	Paenibacillaceae	Paenibacillus	unclassified		AJ575658.1	gg_id:93790	Paenibacillus cineris str. LMG 18439
8	0	6703	Proteobacteria	Epsilonproteobacteria	Campylobacterales	Helicobacteraceae	unclassified	unclassified		AY191476.1	gg_id:93171	microbial mat sulfidic cave spring clone LKC1.57_25
8	5	6754	Firmicutes	Bacilli	Bacillales	Bacillaceae	Bacillus	Bacillus gelatini		AJ551329.1	gg_id:88788	Bacillus gelatini str. LMG 21880
8	1	6826	Spirochaetes	Spirochaetes	Spirochaetales	Spirochaetaceae	Treponema	unclassified		AB062840.1	gg_id:38586	termite gut homogenate clone BCf8-03
8	3	7115	Firmicutes	Bacilli	Bacillales	Bacillaceae	Bacillus	unclassified		AY260861.1	gg_id:82672	Bacillus pumilus str. WN694
8	1	7259	Bacteroidetes	Flavobacteria	Flavobacteriales	Flavobacteriaceae	Flavobacterium	unclassified		AY212601.1	gg_id:104790	water 20 m downstream manure clone 150ds20
8	1	7473	Bacteroidetes	Flavobacteria	Flavobacteriales	Flavobacteriaceae	Flavobacterium	unclassified		AF502206.1	gg_id:56084	EBPR clone HP1B29
8	0	7616	Cyanobacteria	Oscillatoriophycideae	Chroococcales	Spirulinaceae	Spirulina	Spirulina subsalsa		AF329394.1	gg_id:56680	Spirulina subsalsa str. FACHB351
8	0	7759	Bacteroidetes	Flavobacteria	Flavobacteriales	Flavobacteriaceae	unclassified	unclassified		AY080916.1	gg_id:61189	acidic forest soil clone UC1
8	1	7821	Bacteroidetes	Flavobacteria	Flavobacteriales	Flavobacteriaceae	Capnocytophaga	Capnocytophaga sputigena		X67609.1	gg_id:2373	Capnocytophaga sputigena str. ATCC 33612
8	0	8161	Gemmatimonadetes	Gemmatimonadetes	Gemmatimonadales	Gemmatimonadaceae	unclassified	unclassified		AF432607.1	gg_id:55923	forest soil clone NOS7.157WL
8	0	8413	Bacteroidetes	Bacteroidia	Bacteroidales	Prevotellaceae	Prevotella	unclassified		AB185757.1	gg_id:104511	rumen clone U29-B08
8	0	8554	Bacteroidetes	Bacteroidia	Bacteroidales	Porphyromonadaceae	Tannerella	unclassified		AY160850.1	gg_id:97947	termite intestinal tract clone COB P5-27
8	0	8696	Proteobacteria	Alphaproteobacteria	Sphingomonadales	Sphingomonadaceae	Sphingopyxis	unclassified		AJ416410.1	gg_id:45857	Sphingopyxis witflariensis str. W-50
8	0	8700	Proteobacteria	Deltaproteobacteria	Desulfuromonadales	Desulfuromonadaceae	unclassified	unclassified		AY187304.2	gg_id:108676	Geopsychrobacter electrodiphilus str. A2
8	1	8822	Proteobacteria	Deltaproteobacteria	Syntrophobacterales	Syntrophobacteraceae	unclassified	unclassified		AF407700.1	gg_id:60598	Great Artesian Basin clone G13
8	2	8840	Actinobacteria	Actinobacteria	Coriobacteriales	Coriobacteriaceae	unclassified	unclassified		AJ534678.1	gg_id:76995	ground water deep-well injection disposal site radioactive wastes Tomsk-7 clone S15A-MN25
8	0	9140	Proteobacteria	Deltaproteobacteria	Desulfovibrionales	Desulfovibrionaceae	Desulfovibrio	Desulfovibrio bastinii		AY359868.1	gg_id:92508	Desulfovibrio bastinii str. SRL 4225
8	0	9450	Proteobacteria	Alphaproteobacteria	Rhodospirillales	Rhodospirillaceae	unclassified	unclassified		AJ583166.1	gg_id:94511	radioactive site ground water clone S15B-MN2
8	1	10031	Proteobacteria	Alphaproteobacteria	Rickettsiales	Holosporaceae	unclassified	unclassified		AF422687.1	gg_id:35285	TCE-sediment clone d163
8	0	10436	Firmicutes	Clostridia	Clostridiales	Ruminococcaceae	unclassified	unclassified		AB089046.1	gg_id:78294	termite gut homogenate clone Rs-C61 bacterium
8	2	10631	Firmicutes	Clostridia	Clostridiales	Clostridiales Family XIII. Incertae Sedis	Eubacterium	unclassified		AJ006963.1	gg_id:14160	Eubacterium sulci str. ATCC 35585
8	1	10844	Firmicutes	Clostridia	Clostridiales	Ruminococcaceae	unclassified	unclassified		AY854274.2	gg_id:111120	herbivore gastrointestinal tract clone CATTLE_12
7	2	433	Actinobacteria	Actinobacteria	Actinomycetales	Corynebacteriaceae	Corynebacterium	unclassified		Y11200.1	gg_id:13423	Corynebacterium mucifaciens str. DMMZ 2278
7	2	695	Actinobacteria	Actinobacteria	Actinomycetales	Propionibacteriaceae	unclassified	unclassified		AB195901.1	gg_id:109189	Anaerobic sludge clone N40
7	3	821	Actinobacteria	Actinobacteria	Actinomycetales	Propionibacteriaceae	Propionibacterium	unclassified		AJ704572.1	gg_id:99274	Propionibacterium thoenii str. NCFB 568
7	1	1012	Actinobacteria	Actinobacteria	Actinomycetales	Corynebacteriaceae	Corynebacterium	unclassified		AF024653.1	gg_id:13349	Corynebacterium xerosis str. K132
7	0	1099	Chlorobi	Ignavibacteria	Ignavibacteriales	Ignavibacteriaceae	unclassified	unclassified		AY548931.1	gg_id:99725	ANAMMOX sludge clone 1-2
7	5	1706	Actinobacteria	Actinobacteria	Actinomycetales	Streptomycetaceae	Streptomyces	unclassified		U22974.1	gg_id:11800	Streptomyces sp str. GP 770 E. Atalan strain no. A46R51
7	0	1857	Bacteroidetes	Sphingobacteria	Sphingobacteriales	Flexibacteraceae	unclassified	unclassified		AB078054.1	gg_id:58634	Flexibacter flexilis subsp. pelliculosus str. IFO 16028 subsp.
7	0	2053	Proteobacteria	Gammaproteobacteria	Pseudomonadales	Pseudomonadaceae	Pseudomonas	unclassified		AF439803.1	gg_id:63760	Pseudomonas anguilliseptica str. BI
7	0	2353	Proteobacteria	Gammaproteobacteria	Alteromonadales	Shewanellaceae	Shewanella	unclassified		AF132874.1	gg_id:113095	Shewanella frigidimarina str. ACAM 517
7	0	2372	Proteobacteria	Gammaproteobacteria	Oceanospirillales	Oceanospirillaceae	unclassified	unclassified		AY697896.1	gg_id:101312	Antarctica clone F3C18
7	2	2379	Proteobacteria	Gammaproteobacteria	Pasteurellales	Pasteurellaceae	Volucribacter	unclassified		AY216870.1	gg_id:85860	Volucribacter amazonae str. B96/5
7	0	2447	Proteobacteria	Gammaproteobacteria	Oceanospirillales	HTCC2089	unclassified	unclassified		AY386332.1	gg_id:98593	marine str. HTCC2089
7	0	2538	Proteobacteria	Gammaproteobacteria	Alteromonadales	Shewanellaceae	Shewanella	unclassified		AJ609571.1	gg_id:101047	Shewanella decolorationis str. CCTCC M 203093 S12
7	0	2752	Proteobacteria	Gammaproteobacteria	Pseudomonadales	Pseudomonadaceae	Azorhizophilus	unclassified		AF302795.1	gg_id:31434	Pseudomonas indica
7	0	2793	Proteobacteria	Gammaproteobacteria	Oceanospirillales	Oceanospirillaceae	unclassified	unclassified		AY375069.1	gg_id:95209	deep sea sediment clone B129
7	0	2992	Proteobacteria	Gammaproteobacteria	Enterobacteriales	Enterobacteriaceae	Serratia	Serratia marcescens		AY223838.1	gg_id:85525	Serratia marcescens str. ost 3
7	0	3017	Proteobacteria	Gammaproteobacteria	Enterobacteriales	Enterobacteriaceae	unclassified	unclassified		AE005174.2	gg_id:128875	Escherichia coli O157:H7 str. EDL933
7	5	3145	Proteobacteria	Gammaproteobacteria	Xanthomonadales	Xanthomonadaceae	Ignatzschineria	unclassified		AJ517825.2	gg_id:184005	Schineria sp. str. E43
7	0	3362	Proteobacteria	Gammaproteobacteria	Alteromonadales	Shewanellaceae	Shewanella	unclassified		U91552.1	gg_id:9070	Shewanella putrefaciens str. F137
7	0	3483	Proteobacteria	Betaproteobacteria	Rhodocyclales	Rhodocyclaceae	Dechloromonas	unclassified		Y17060.1	gg_id:6706	Ferribacterium limneticum str. cda-1
7	0	3570	Proteobacteria	Gammaproteobacteria	Alteromonadales	Pseudoalteromonadaceae	Pseudoalteromonas	unclassified		AF172988.1	gg_id:8965	Pseudoalteromonas ulvae str. UL13
7	1	3628	Proteobacteria	Betaproteobacteria	Rhodocyclales	Rhodocyclaceae	Azoarcus	unclassified		L33692.1	gg_id:6784	Azoarcus tolulyticus str. Td-21
7	1	3817	Proteobacteria	Gammaproteobacteria	Alteromonadales	Pseudoalteromonadaceae	Pseudoalteromonas	unclassified		AJ507251.1	gg_id:59526	Pseudoalteromonas mariniglutinosa str. KMM 3635
7	0	3931	Proteobacteria	Betaproteobacteria	Burkholderiales	Comamonadaceae	unclassified	unclassified		AY796039.1	gg_id:108758	gold mine bore hole clone 47mm50
7	0	3942	Proteobacteria	Betaproteobacteria	Burkholderiales	Alcaligenaceae	unclassified	unclassified		AY571836.1	gg_id:107410	hydrocarbon-contaminated soil clone 351F
7	0	4010	Proteobacteria	Gammaproteobacteria	Xanthomonadales	Xanthomonadaceae	unclassified	unclassified		AJ604540.1	gg_id:102773	Collembola-associated clone za04
7	0	4254	Planctomycetes	Planctomycea	Planctomycetales	Planctomycetaceae	unclassified	unclassified		AB089120.1	gg_id:203055	microbiota Reticulitermes speratus (Isoptera; Rhinotermitidae) termite gut homogenate clone Rs-D54
7	0	4369	Proteobacteria	Betaproteobacteria	Burkholderiales	Burkholderiaceae	Burkholderia	unclassified		AB183679.1	gg_id:110091	Burkholderia plantarii str. 2396
7	0	4435	Proteobacteria	Betaproteobacteria	Burkholderiales	Comamonadaceae	unclassified	unclassified		AF078758.1	gg_id:7033	Xylophilus ampelinus str. ATCC 33914
7	0	4552	Proteobacteria	Betaproteobacteria	Burkholderiales	Comamonadaceae	unclassified	unclassified		AB166668.1	gg_id:101184	Leptothrix sp. str. SAYI-C
7	0	4631	Bacteroidetes	Sphingobacteria	Sphingobacteriales	Flexibacteraceae	unclassified	unclassified		AB078063.1	gg_id:58625	Flexibacter roseolus str. IFO 16707
7	0	4649	Proteobacteria	Betaproteobacteria	Burkholderiales	Mitsuriaceae	Mitsuaria	Mitsuaria chitosanitabida		AB024307.1	gg_id:37907	Mitsuaria chitosanitabida str. 12
7	0	4682	Proteobacteria	Betaproteobacteria	Burkholderiales	Comamonadaceae	unclassified	unclassified		AY328786.1	gg_id:89678	drinking water system simulator clone DSSD89
7	0	4689	Verrucomicrobia	Opitutae	Puniceicoccales	Puniceicoccaceae	unclassified	unclassified		AB073978.1	gg_id:41135	Fucophilus fucoidanolyticus str. SI-1234
7	0	4755	Proteobacteria	Gammaproteobacteria	Alteromonadales	Alteromonadaceae	Agarivorans	Agarivorans albus		AB076557.1	gg_id:60317	Agarivorans albus str. MKT 82
7	0	4774	Proteobacteria	Gammaproteobacteria	Xanthomonadales	Xanthomonadaceae	unclassified	unclassified		AY102313.1	gg_id:65469	clone a13106
7	0	4777	Proteobacteria	Betaproteobacteria	Rhodocyclales	Rhodocyclaceae	Azoarcus	unclassified		L33689.1	gg_id:6781	Azoarcus tolulyticus str. Td-17
7	0	4872	Proteobacteria	Betaproteobacteria	Burkholderiales	Comamonadaceae	unclassified	unclassified		AY768824.1	gg_id:108787	deep terrestrial fracture system clone D8A_4
7	0	5061	Bacteroidetes	Sphingobacteria	Sphingobacteriales	Chitinophagaceae	unclassified	unclassified		AF513085.1	gg_id:65434	activated sludge foam clone 10A
7	0	5123	Proteobacteria	Betaproteobacteria	Rhodocyclales	unclassified	sfC	unclassified		AJ519655.1	gg_id:76131	uranium mill tailings soil sample clone GuBH2-AD-29 proteobacterium
7	1	5129	Proteobacteria	Betaproteobacteria	Burkholderiales	Alcaligenaceae	Alcaligenes	unclassified		AY695828.1	gg_id:110287	Pusillimonas noertemannii str. BN9
7	0	5143	Proteobacteria	Betaproteobacteria	Hydrogenophilales	Hydrogenophilaceae	unclassified	unclassified		AY133064.1	gg_id:59932	TCE-contaminated site clone ccs265
7	0	5175	Proteobacteria	Betaproteobacteria	Hydrogenophilales	Hydrogenophilaceae	unclassified	unclassified		AY766003.1	gg_id:108664	streamer acidic iron-rich spa water clone TrefC11
7	0	5314	Proteobacteria	Betaproteobacteria	Burkholderiales	Burkholderiaceae	Burkholderia	unclassified		U96935.1	gg_id:7227	Burkholderia glathei str. LMG14190T
7	1	5721	Firmicutes	Bacilli	Bacillales	Bacillaceae	unclassified	unclassified		AB034710.1	gg_id:27234	compost clone 4-28
7	1	5801	Firmicutes	Bacilli	Bacillales	Bacillaceae	Bacillus	unclassified		AF483625.1	gg_id:55942	Bacillus aquimaris str. TF-12
7	1	5807	Spirochaetes	Spirochaetes	Spirochaetales	Spirochaetaceae	Treponema	unclassified		AB084968.1	gg_id:69543	termite gut clone NkS83
7	0	5814	Acidobacteria	Solibacteres	Solibacterales	Solibacteraceae	Candidatus Solibacter	unclassified		AY395354.1	gg_id:102185	pasture soil clone EB1035
7	0	5888	Proteobacteria	Epsilonproteobacteria	Campylobacterales	Helicobacteraceae	unclassified	unclassified		AY578096.1	gg_id:105995	Helicobacter bilis str. KI900
7	1	6443	Firmicutes	Bacilli	Bacillales	Paenibacillaceae	Paenibacillus	unclassified		AY359629.1	gg_id:92170	Paenibacillus polymyxa str. GBR-515
7	1	6509	Firmicutes	Bacilli	Lactobacillales	Streptococcaceae	Streptococcus	unclassified		AB008314.1	gg_id:15560	Streptococcus peroris str. GTC848
7	0	6679	Acidobacteria	Acidobacteria	Acidobacteriales	Acidobacteriaceae	unclassified	unclassified		AJ519379.1	gg_id:75044	uranium mining waste pile clone JG37-AG-73 sp.
7	2	6693	Firmicutes	Bacilli	Bacillales	Bacillaceae	Thalassobacillus	Thalassobacillus devorans		AB185150.1	gg_id:103731	Halobacillus sp. str. SR5-3
7	2	6812	Firmicutes	Bacilli	Bacillales	Paenibacillaceae	Paenibacillus	unclassified		AJ318909.2	gg_id:77280	MH21 earthworm gut
7	0	6877	Proteobacteria	Epsilonproteobacteria	Campylobacterales	Helicobacteraceae	unclassified	unclassified		AY261811.1	gg_id:83596	UASB reactor granular sludge clone PD-UASB-2 proteobacterium
7	0	7141	Proteobacteria	Deltaproteobacteria	Syntrophobacterales	Desulfobacteraceae	unclassified	unclassified		AY268891.2	gg_id:136116	Desulfofaba fastidiosa str. ATCC BAA-815; DSM 15249
7	0	7195	Bacteroidetes	Flavobacteria	Flavobacteriales	Flavobacteriaceae	Capnocytophaga	unclassified		AF543295.1	gg_id:58282	Capnocytophaga gingivalis str. ChDC OS45
7	2	7469	Bacteroidetes	Bacteroidia	Bacteroidales	RikenellaceaeII	unclassified	unclassified		AY244963.1	gg_id:84869	cow rumen clone BS9
7	6	7636	Cyanobacteria	Nostocophycideae	Nostocales	Nostocaceae	Dolichospermum	unclassified		AF317632.1	gg_id:28360	Aphanizomenon flos-aquae str. NIES81
7	0	7651	Proteobacteria	Alphaproteobacteria	Sphingomonadales	Sphingomonadaceae	Sphingopyxis	unclassified		AF131297.1	gg_id:6328	Sphingomonas taejonensis str. JSS-54
7	0	7722	Bacteroidetes	Bacteroidia	Bacteroidales	Porphyromonadaceae	unclassified	unclassified		AB088924.2	gg_id:77992	termite gut homogenate clone Rs-K10 bacterium
7	10	7732	Cyanobacteria	Nostocophycideae	Nostocales	Nostocaceae	Dolichospermum	unclassified		AJ293118.1	gg_id:43523	Anabaena spiroides str. PMC9702
7	10	7758	Cyanobacteria	Nostocophycideae	Nostocales	Nostocaceae	Dolichospermum	unclassified		AJ630435.1	gg_id:107984	Anabaena sigmoidea str. 0tu38s4
7	8	8002	Cyanobacteria	Nostocophycideae	Nostocales	Nostocaceae	Dolichospermum	unclassified		AJ133158.1	gg_id:74386	Anabaena flos-aquae NIVA-CYA 83/1 str. CYA83/1 NIVA-CYA
7	1	8107	Proteobacteria	Deltaproteobacteria	Syntrophobacterales	Syntrophobacteraceae	unclassified	unclassified		AF523967.1	gg_id:63257	forested wetland clone FW136
7	1	8372	Acidobacteria	Acidobacteria	Acidobacteriales	Acidobacteriaceae	Candidatus Koribacter	Candidatus Koribacter versatilis		AJ292576.1	gg_id:38048	PCB-polluted soil clone WD217
7	0	8523	Proteobacteria	Alphaproteobacteria	Rhizobiales	Phyllobacteriaceae	unclassified	unclassified		AJ278249.1	gg_id:31415	Mesorhizobium chacoense str. PR5
7	0	8557	Proteobacteria	Alphaproteobacteria	Sphingomonadales	Sphingomonadaceae	Sphingopyxis	unclassified		AY563034.1	gg_id:100783	Sphingopyxis composta str. Kw07
7	0	8788	Proteobacteria	Alphaproteobacteria	Rhodospirillales	Rhodospirillaceae	Tistrella	Tistrella mobilis		AB071665.1	gg_id:67722	Tistrella mobilis
7	0	8791	Bacteroidetes	Bacteroidia	Bacteroidales	Porphyromonadaceae	Tannerella	unclassified		AB088937.1	gg_id:78297	termite gut homogenate clone Rs-E83 bacterium
7	0	8904	Proteobacteria	Deltaproteobacteria	Desulfuromonadales	Desulfuromonadaceae	unclassified	unclassified		AY187308.1	gg_id:102591	Pelobacter masseliensis
7	0	9087	Bacteroidetes	Flavobacteria	Flavobacteriales	Flavobacteriaceae	Flavobacterium	unclassified		AB180738.1	gg_id:102656	Flavobacterium granulensis str. Kw05
7	4	9162	Proteobacteria	Deltaproteobacteria	Entotheonellales	Entotheonellaceae	Candidatus Entotheonella	unclassified		AY326516.1	gg_id:136957	Amazon soil clone 2-1
7	3	9171	Bacteroidetes	Bacteroidia	Bacteroidales	Prevotellaceae	Prevotella	Prevotella intermedia		AF414831.1	gg_id:70556	Prevotella intermedia str. 23-PIN
7	0	9186	Firmicutes	Clostridia	Clostridiales	Lachnospiraceae	unclassified	unclassified		AF371593.1	gg_id:68842	swine intestine clone p-4575-4Wb3
7	7	9367	Firmicutes	Bacilli	Bacillales	Pasteuriaceae	unclassified	unclassified		AF515699.1	gg_id:87218	Pasteuria goettingianae
7	0	9442	Firmicutes	Clostridia	Clostridiales	Lachnospiraceae	unclassified	unclassified		AY854272.2	gg_id:110046	herbivore gastrointestinal tract clone CATTLE_10
7	0	9508	Proteobacteria	Alphaproteobacteria	Rickettsiales	Pelagibacteraceae	Candidatus Pelagibacter	unclassified		AB186980.1	gg_id:102052	Mariana trough hydrothermal vent water 0.2micro-m filterable fraction clone MT-NB23
7	0	9676	Firmicutes	Clostridia	Clostridiales	Lachnospiraceae	Coprococcus	unclassified		AJ229214.1	gg_id:23653	anoxic bulk soil flooded rice microcosm clone BSV70 clone
7	2	9683	Caldiserica	OP5	LF045	062DZ04	unclassified	unclassified		AY605161.1	gg_id:137052	temporal variation Spirochetal mats Ebro and Camargue s microbial mat clone LF045
7	0	10331	Cyanobacteria	Chloroplast	unclassified	unclassified	sfB	unclassified		AF289247.1	gg_id:30353	Eutreptia viridis str. SAG 1226-1c
7	0	10458	Firmicutes	Clostridia	Clostridiales	Lachnospiraceae	unclassified	unclassified		AY854266.2	gg_id:109780	herbivore gastrointestinal tract clone CATTLE_4
7	0	10533	Firmicutes	Clostridia	Clostridiales	Lachnospiraceae	unclassified	unclassified		AB185778.1	gg_id:105813	rumen clone U29-D08
7	0	10838	Firmicutes	Clostridia	Clostridiales	Ruminococcaceae	unclassified	unclassified		AY487928.1	gg_id:100412	Acetanaerobacterium elongatum str. Z7
7	1	11087	Tenericutes	Mollicutes	Acholeplasmatales	Acholeplasmataceae	Candidatus Phytoplasma	unclassified		AY265212.1	gg_id:102027	Aster yellows phytoplasma str. CVB
7	0	11103	Proteobacteria	Alphaproteobacteria	Rickettsiales	Pelagibacteraceae	Candidatus Pelagibacter	unclassified		AB193901.1	gg_id:108825	deep-sea vent clone MbSd-NB
6	1	161	Actinobacteria	Actinobacteria	Actinomycetales	Cellulomonadaceae	unclassified	unclassified		AJ576385.1	gg_id:104294	midgut homogenate Pachnoda ephippiata larva clone PeM15
6	0	463	Actinobacteria	Actinobacteria	Acidimicrobiales	CL500-29	unclassified	unclassified		AY532590.1	gg_id:106504	uranium-contaminated aquifer clone 1013-28-CG55
6	2	481	Actinobacteria	Actinobacteria	Actinomycetales	Microbacteriaceae	Salinibacterium	unclassified		AJ459101.1	gg_id:66699	Rhodoglobus vestalii str. LV3
6	0	629	Actinobacteria	Actinobacteria	Actinomycetales	Microbacteriaceae	Microbacterium	unclassified		Y17240.1	gg_id:32634	Microbacterium trichotecenolyticum str. DSM 8608
6	0	639	Actinobacteria	Actinobacteria	Actinomycetales	Cellulomonadaceae	unclassified	unclassified		AF409026.1	gg_id:99702	Micrococcineae str. Ellin184
6	5	668	Actinobacteria	Actinobacteria	Actinomycetales	Corynebacteriaceae	Corynebacterium	unclassified		Y10999.1	gg_id:13476	Corynebacterium singulare str. IBS B52218; CCUG 37330
6	3	875	Actinobacteria	Actinobacteria	Actinomycetales	Gordoniaceae	Gordonia	Gordonia terrae		AY771332.1	gg_id:108253	Gordonia terrae str. CC-S5-1
6	2	958	Actinobacteria	Actinobacteria	Actinomycetales	Actinomycetaceae	Actinomyces	unclassified		AJ540309.1	gg_id:79234	Actinomyces graevenitzii str. CCUG 27294
6	0	969	AC1	SHA-114	unclassified	unclassified	sfC	unclassified		AY592377.1	gg_id:106589	deep-sea mud volcano clone Amsterdam-2B-17; BC20-2B-17; ;;
6	2	1175	Actinobacteria	Actinobacteria	Actinomycetales	Propionibacteriaceae	unclassified	unclassified		AB195903.1	gg_id:109191	Anaerobic sludge clone N51
6	3	1180	Planctomycetes	agg27	CL500-15	unclassified	sfA	unclassified		BX294710.2	gg_id:84726	aerobic basin clone CY0ARA025G12
6	5	1189	Actinobacteria	Actinobacteria	Actinomycetales	Cellulomonadaceae	unclassified	unclassified		AF408966.1	gg_id:103288	Micrococcineae str. Ellin124
6	0	1902	Proteobacteria	Gammaproteobacteria	Pseudomonadales	Pseudomonadaceae	Pseudomonas	Pseudomonas citronellolis		AF530070.1	gg_id:72643	Pseudomonas citronellolis str. TERIDB9
6	0	1910	Proteobacteria	Gammaproteobacteria	Enterobacteriales	Enterobacteriaceae	unclassified	unclassified		NC_002655.2	gg_id:150515	Escherichia coli O157:H7 str. EDL933
6	0	2008	Proteobacteria	Gammaproteobacteria	Alteromonadales	Shewanellaceae	Shewanella	unclassified		AF387347.1	gg_id:33931	Shewanella oneidensis str. DML7
6	0	2269	Chloroflexi	Anaerolineae	Anaerolineales	Anaerolinaceae	unclassified	unclassified		AY548939.1	gg_id:100980	ANAMMOX sludge clone 1-20
6	0	2529	Proteobacteria	Gammaproteobacteria	Enterobacteriales	Enterobacteriaceae	Yersinia	unclassified		AF366376.1	gg_id:39860	Yersinia aldovae str. ATCC 35236
6	0	2589	Proteobacteria	Gammaproteobacteria	Alteromonadales	Shewanellaceae	Shewanella	unclassified		AF006670.1	gg_id:9102	Shewanella putrefaciens str. ACAM 574
6	0	2649	Proteobacteria	Gammaproteobacteria	Enterobacteriales	Enterobacteriaceae	Edwardsiella	unclassified		AF053975.1	gg_id:10187	Edwardsiella tarda
6	0	2771	Proteobacteria	Gammaproteobacteria	Enterobacteriales	Enterobacteriaceae	unclassified	unclassified		AY513502.1	gg_id:103420	Escherichia coli str. O157:H7
6	2	2801	Proteobacteria	Gammaproteobacteria	Oceanospirillales	Halomonadaceae	Candidatus Portiera	unclassified		AACY01056240.1	gg_id:138696	genome shotgun sequencing Sargasso Sea
6	0	2916	Proteobacteria	Gammaproteobacteria	Alteromonadales	Shewanellaceae	Shewanella	unclassified		X81623.1	gg_id:9094	Shewanella putrefaciens str. LMG 26268 T
6	0	2950	Proteobacteria	Alphaproteobacteria	Rhodobacterales	Rhodobacteraceae	unclassified	unclassified		AY162081.1	gg_id:135247	Cultivating Sargasso Sea clone GMD37D2
6	0	2997	Proteobacteria	Gammaproteobacteria	Oceanospirillales	Halomonadaceae	Halomonas	unclassified		AF211860.1	gg_id:28015	Halomonas alimentaria str. YKJ-16
6	1	3026	Proteobacteria	Gammaproteobacteria	Oceanospirillales	Oceanospirillaceae	Oleispira	unclassified		AJ426421.1	gg_id:47332	Oleispira antarctica str. RB-9
6	2	3106	Chloroflexi	Thermomicrobia	Sphaerobacterales	Sphaerobacterineae	HN1-15	unclassified		AY221598.1	gg_id:90766	lead-contaminated soil clone HN1-15
6	1	3139	Proteobacteria	Gammaproteobacteria	Enterobacteriales	Enterobacteriaceae	unclassified	unclassified		U90316.1	gg_id:9661	Salmonella typhimurium str. Stm1
6	1	3263	Proteobacteria	Gammaproteobacteria	Pasteurellales	Pasteurellaceae	Bibersteinia	Bibersteinia trehalosi		U57075.1	gg_id:9554	Pasteurella trehalosi str. PH246 = NCTC 10626
6	0	3312	Proteobacteria	Gammaproteobacteria	Pseudomonadales	Pseudomonadaceae	Pseudomonas	unclassified		AY622219.1	gg_id:101900	Pseudomonas fluorescens str. DR54
6	0	3366	Proteobacteria	Gammaproteobacteria	Pseudomonadales	Pseudomonadaceae	Pseudomonas	unclassified		X99541.1	gg_id:8521	Pseudomonas anguilliseptica str. 1123/5
6	0	3451	Proteobacteria	Gammaproteobacteria	Chromatiales	Chromatiaceae	unclassified	unclassified		AB099937.1	gg_id:79212	inactive deep-sea hydrothermal vent chimneys clone IheB2-13
6	2	3473	Proteobacteria	Betaproteobacteria	Burkholderiales	Alcaligenaceae	unclassified	unclassified		AF407697.1	gg_id:60601	Great Artesian Basin clone G06
6	1	3881	Proteobacteria	Betaproteobacteria	Neisseriales	Neisseriaceae	unclassified	unclassified		AY157705.1	gg_id:75888	Neisseria sp. str. CCUG 46910
6	2	4167	Verrucomicrobia	Opitutae	Opitutales	Opitutaceae	Opitutus	unclassified		X99392.1	gg_id:1559	Opitutus sp. str. VeSm13
6	0	4477	Proteobacteria	Betaproteobacteria	Burkholderiales	Comamonadaceae	unclassified	unclassified		AB021420.1	gg_id:6942	Hydrogenophaga flava str. DSM 619T
6	0	4525	Proteobacteria	Betaproteobacteria	Burkholderiales	Comamonadaceae	unclassified	unclassified		AF035050.1	gg_id:7165	Aquabacterium citratiphilum str. B4
6	0	4629	Proteobacteria	Betaproteobacteria	Burkholderiales	Comamonadaceae	unclassified	unclassified		AF502223.1	gg_id:59344	EBPR sludge lab scale clone HP1B35
6	0	4800	Proteobacteria	Betaproteobacteria	Neisseriales	Neisseriaceae	unclassified	unclassified		AJ586614.1	gg_id:104888	Neisseria sp. str. CCUG 47806
6	0	4835	Proteobacteria	Gammaproteobacteria	Methylococcales	Crenotrichaceae	Crenothrix	unclassified		AJ583183.1	gg_id:94840	radioactive site ground water clone S15B-MN136
6	1	5091	Proteobacteria	Betaproteobacteria	Neisseriales	Neisseriaceae	Eikenella	Eikenella corrodens		AF320620.1	gg_id:49446	Eikenella corrodens 1664276
6	0	5201	Proteobacteria	Gammaproteobacteria	Chromatiales	Chromatiaceae	Nitrosococcus	Nitrosococcus oceani		AF508990.1	gg_id:73060	Nitrosococcus oceani str. AFC5P
6	0	5244	Bacteroidetes	Sphingobacteria	Sphingobacteriales	Saprospiraceae	Haliscomenobacter	unclassified		AY168729.2	gg_id:76801	arsenite-oxidizing biofilm clone Hot Creek 49
6	4	5383	Firmicutes	Bacilli	Lactobacillales	Lactobacillaceae	Lactobacillus	unclassified		AY370183.1	gg_id:103435	ground up bee tissues clone pAJ197
6	0	5457	Spirochaetes	Spirochaetes	Spirochaetales	Spirochaetaceae	Treponema	unclassified		AF371928.1	gg_id:68837	swine intestine clone p-2159-s959-3
6	2	5496	Firmicutes	Bacilli	Bacillales	Bacillaceae	Bacillus	unclassified		AB062696.1	gg_id:22216	Bacillus aestuarii
6	1	5576	Firmicutes	Bacilli	Bacillales	Paenibacillaceae	Brevibacillus	unclassified		AY493971.1	gg_id:136682	Fingerprinting aggregates soil clone 1047
6	0	5841	Proteobacteria	Epsilonproteobacteria	Campylobacterales	Helicobacteraceae	unclassified	unclassified		AY355296.2	gg_id:105742	epibiontic clone C7-F9
6	1	5989	Spirochaetes	Spirochaetes	Spirochaetales	Spirochaetaceae	Treponema	unclassified		AB062823.1	gg_id:48891	termite gut homogenate clone BCf4-14
6	0	6079	Proteobacteria	Epsilonproteobacteria	Campylobacterales	Helicobacteraceae	unclassified	unclassified		AY251062.1	gg_id:103492	deep-sea hydrothermal biofilm Edmond vent field on Central Indian Ridge clone FT17B18
6	1	6499	Firmicutes	Bacilli	Lactobacillales	Lactobacillaceae	Lactobacillus	Lactobacillus pontis		AJ422033.1	gg_id:77216	Lactobacillus pontis str. LMG 14188
6	0	6709	Firmicutes	Bacilli	Bacillales	Bacillaceae	Bacillus	unclassified		AY373018.1	gg_id:94983	Bacillus sp. str. DIT030428
6	1	6832	Firmicutes	Bacilli	Bacillales	Paenibacillaceae	Brevibacillus	unclassified		AY397773.1	gg_id:95847	Brevibacillus sp. str. R-7152
6	0	6923	Firmicutes	Bacilli	Lactobacillales	Lactobacillaceae	Lactobacillus	Lactobacillus vaginalis		AF243177.1	gg_id:21772	Lactobacillus vaginalis str. ATCC49540
6	0	7180	Proteobacteria	Alphaproteobacteria	Rhizobiales	Rhizobiaceae	Agrobacterium	Agrobacterium vitis		AJ389913.1	gg_id:46044	Agrobacterium vitis str. CFBP2737
6	0	7194	Proteobacteria	Deltaproteobacteria	Desulfovibrionales	Desulfovibrionaceae	Desulfovibrio	unclassified		AB089104.1	gg_id:78153	termite gut homogenate clone Rs-N31 proteobacterium
6	0	7243	Bacteroidetes	Flavobacteria	Flavobacteriales	Flavobacteriaceae	unclassified	unclassified		AB073561.2	gg_id:100504	Cytophaga sp. I-2034
6	0	7339	Proteobacteria	Deltaproteobacteria	Syntrophobacterales	Desulfobacteraceae	unclassified	unclassified		AY082461.1	gg_id:67845	neutral pH mine biofilm clone 44a-B1-17
6	8	7347	Cyanobacteria	Nostocophycideae	Nostocales	Nostocaceae	Dolichospermum	unclassified		AF247590.1	gg_id:38208	Anabaena flos-aquae str. AWQC112D
6	0	7398	Proteobacteria	Deltaproteobacteria	Syntrophobacterales	Desulfobacteraceae	unclassified	unclassified		AJ831753.1	gg_id:106553	chemocline clone 293
6	1	7407	Cyanobacteria	S15B-MN24	unclassified	unclassified	sfA	unclassified		AJ583205.1	gg_id:94666	radioactive site ground water clone S15D-MN45
6	0	7498	Proteobacteria	Deltaproteobacteria	Myxococcales	Haliangiaceae	unclassified	unclassified		AY493914.1	gg_id:136820	Fingerprinting aggregates soil clone 1299
6	6	7713	Cyanobacteria	Nostocophycideae	Nostocales	Nostocaceae	Dolichospermum	unclassified		AY701560.1	gg_id:107303	Anabaena ellipsoides str. AnaHB
6	0	7784	Proteobacteria	Alphaproteobacteria	Sphingomonadales	Erythrobacteraceae	unclassified	unclassified		AY739662.1	gg_id:102242	Erythrobacter luteolus str. SW-109
6	2	7950	Bacteroidetes	Bacteroidia	Bacteroidales	Prevotellaceae	Prevotella	Prevotella multiformis		AB182485.1	gg_id:108139	Prevotella multiformis str. PPPA28
6	6	8166	Cyanobacteria	Nostocophycideae	Nostocales	Nostocaceae	Dolichospermum	unclassified		AJ630442.1	gg_id:107993	Aphanizomenon flos-aquae str. 1tu37s13
6	0	8400	Proteobacteria	Deltaproteobacteria	Syntrophobacterales	Syntrophaceae	unclassified	unclassified		AY661418.1	gg_id:99247	anaerobic hybrid reactor clone TTA_H101
6	4	8403	Cyanobacteria	Nostocophycideae	Nostocales	Nostocaceae	Dolichospermum	unclassified		AF247571.1	gg_id:49853	Anabaena circinalis str. AWQC118C
6	2	8412	Proteobacteria	Deltaproteobacteria	Desulfuromonadales	Desulfuromonadaceae	unclassified	unclassified		AY280424.1	gg_id:101417	exterior deep-sea hydrothermal vent sulfide chimney Juan de Fuca Ridge Pacific Ocean clone
6	0	8611	Proteobacteria	Alphaproteobacteria	Rhizobiales	Rhizobiaceae	Sinorhizobium	unclassified		AB015420.1	gg_id:34931	Sinorhizobium indiaensis str. Ra-3
6	2	8642	Actinobacteria	Actinobacteria	Coriobacteriales	Coriobacteriaceae	unclassified	unclassified		AB185602.1	gg_id:99332	rumen clone F24-D02
6	3	8849	Cyanobacteria	Nostocophycideae	Nostocales	Nostocaceae	Dolichospermum	unclassified		AB093488.1	gg_id:82666	Anabaena planctonica NIES-810 str. NIES 810 NIES-810
6	4	8890	Cyanobacteria	Oscillatoriophycideae	Chroococcales	Microcystaceae	Microcystis	unclassified		U40340.2	gg_id:3119	Microcystis aeruginosa PCC 7941 str. PCC7941
6	0	8956	Proteobacteria	Deltaproteobacteria	Desulfovibrionales	Desulfovibrionaceae	Desulfovibrio	unclassified		AF418170.1	gg_id:68874	Desulfovibrio giganteus str. DSM 4370
6	4	9005	Cyanobacteria	Nostocophycideae	Nostocales	Nostocaceae	Dolichospermum	unclassified		AJ630434.1	gg_id:107985	Anabaena sigmoidea str. 0tu36s7
6	3	9380	Proteobacteria	Alphaproteobacteria	Rickettsiales	Anaplasmataceae	Anaplasma	unclassified		AF493952.1	gg_id:66159	tick-borne pathogen order Rickettsiales East: evidence ticks humans identical 2 Homo sapiens s and Ixodes persulcatus Russian Far East Khabaravsk clone
6	3	9405	Proteobacteria	Alphaproteobacteria	Rickettsiales	Anaplasmataceae	Anaplasma	unclassified		AF283007.1	gg_id:25427	Anaplasma centrale
6	0	9458	Proteobacteria	Alphaproteobacteria	Rickettsiales	Pelagibacteraceae	Candidatus Pelagibacter	unclassified		AB186979.1	gg_id:107253	Mariana trough hydrothermal vent water 0.2micro-m filterable fraction clone MT-NB22
6	0	9510	Firmicutes	Clostridia	Clostridiales	Veillonellaceae	Dialister	unclassified		AF548373.1	gg_id:58262	Allisonella histaminiformans str. MR2
6	0	9620	Thermotogae	Thermotogae	Thermotogales	Thermotogaceae	Kosmotoga	A2		AB186798.1	gg_id:105372	polychlorinated dioxin dechlorinating microcosm clone TSAC12
6	0	9709	Firmicutes	Clostridia	Clostridiales	Ruminococcaceae	unclassified	unclassified		AB088959.1	gg_id:77706	termite gut homogenate clone Rs-B44
6	2	9741	Firmicutes	Clostridia	Clostridiales	Lachnospiraceae	Clostridium	unclassified		AJ576354.1	gg_id:106860	hindgut homogenate Pachnoda ephippiata larva clone PeH38
6	0	10171	Proteobacteria	Alphaproteobacteria	Rhizobiales	unclassified	sfC	unclassified		AF358012.1	gg_id:29077	peat soil microcosm clone LO13.2
6	0	10202	Firmicutes	Clostridia	Clostridiales	Lachnospiraceae	unclassified	unclassified		AY239462.1	gg_id:97679	Clostridium sp. cTPY-17
6	1	10310	Firmicutes	Clostridia	Clostridiales	Lachnospiraceae	unclassified	unclassified		AY493973.1	gg_id:136314	Fingerprinting aggregates soil clone 397
6	0	10474	Proteobacteria	Alphaproteobacteria	Rickettsiales	Holosporaceae	unclassified	unclassified		AY328742.1	gg_id:89350	drinking water system simulator clone DSSD44
6	0	10529	Firmicutes	Clostridia	Clostridiales	Veillonellaceae	Dialister	unclassified		AJ812140.1	gg_id:107617	mucosal biopsies human intestine clone 178k07
6	0	10814	Tenericutes	Erysipelotrichi	Erysipelotrichales	Erysipelotrichaceae	Bulleidia	Solobacterium moorei		AY044916.1	gg_id:16818	Bulleidia moorei str. JCM 10645
6	0	10828	Firmicutes	Clostridia	Clostridiales	Lachnospiraceae	unclassified	unclassified		AY854291.2	gg_id:110481	herbivore gastrointestinal tract clone CATTLE_29
6	0	11058	Firmicutes	Clostridia	Clostridiales	Lachnospiraceae	Clostridium	Clostridium hylemonae		AF262239.1	gg_id:24546	Clostridium leptum str. 10900
5	1	70	Actinobacteria	Actinobacteria	Actinomycetales	Microbacteriaceae	unclassified	unclassified		AY198112.1	gg_id:79650	melt pond on Arctic sea ice floe clone ARKMP3
5	0	301	Actinobacteria	Actinobacteria	Actinomycetales	Micrococcaceae	Kocuria	unclassified		AJ622907.1	gg_id:102567	Kocuria carniphila str. CCM 132T
5	0	414	Actinobacteria	Actinobacteria	Actinomycetales	Segniliparaceae	Segniliparus	Segniliparus rugosus		AY608920.1	gg_id:100442	Segniliparus rugosus str. CDC 945
5	0	465	Actinobacteria	Actinobacteria	Actinomycetales	Nocardiaceae	Rhodococcus	Rhodococcus fascians		X81930.1	gg_id:13587	Rhodococcus fascians str. ATCC 12974T
5	1	655	Actinobacteria	Actinobacteria	Actinomycetales	Actinomycetaceae	Varibaculum	Varibaculum cambriense		AY831724.1	gg_id:110318	Varibaculum cambriense
5	1	928	Actinobacteria	Actinobacteria	Acidimicrobiales	Acidimicrobiaceae	unclassified	unclassified		AY395429.1	gg_id:102636	pasture soil clone EB1110
5	0	949	SC4	unclassified	unclassified	unclassified	sfB	unclassified		AY250868.1	gg_id:111995	Antarctic cryptoendolith clone FBP249
5	0	1112	Chlorobi	Ignavibacteria	Ignavibacteriales	Ignavibacteriaceae	unclassified	unclassified		AB186808.1	gg_id:101598	polychlorinated dioxin dechlorinating microcosm clone TSBX31
5	2	1141	Actinobacteria	Actinobacteria	Acidimicrobiales	Acidimicrobiaceae	unclassified	unclassified		AY093455.1	gg_id:63126	marine sediment clone MB-A2-100
5	3	1232	Actinobacteria	Actinobacteria	Actinomycetales	Microbacteriaceae	Microbacterium	unclassified		AY509223.1	gg_id:103621	Microbacterium oxydans str. S28n
5	0	1317	Actinobacteria	Actinobacteria	Actinomycetales	Micromonosporaceae	Micromonospora	unclassified		X92621.1	gg_id:12883	Micromonospora floridensis
5	1	1726	Actinobacteria	Actinobacteria	Actinomycetales	Streptomycetaceae	Streptomyces	unclassified		D85119.1	gg_id:11757	Streptomyces virginiae str. IFO 3729
5	2	1841	Proteobacteria	Gammaproteobacteria	Pasteurellales	Pasteurellaceae	Volucribacter	Volucribacter psittacicida		AF487723.1	gg_id:86687	Volucribacter psittacicida str. 101
5	0	1932	Proteobacteria	Gammaproteobacteria	Vibrionales	Vibrionaceae	Vibrio	unclassified		AY264922.1	gg_id:105294	Vibrio harveyi str. ACMM 131
5	0	1933	Proteobacteria	Gammaproteobacteria	Pseudomonadales	Pseudomonadaceae	Pseudomonas	Pseudomonas stutzeri		U58661.1	gg_id:8460	Pseudomonas stutzeri str. JM300
5	0	1971	Proteobacteria	Gammaproteobacteria	Enterobacteriales	Enterobacteriaceae	Serratia	Serratia marcescens		AB117954.1	gg_id:92667	Serratia marcescens str. HokM
5	0	2055	Proteobacteria	Gammaproteobacteria	Enterobacteriales	Enterobacteriaceae	Serratia	Serratia marcescens		AY485680.1	gg_id:106073	Serratia marcescens QL-01
5	0	2210	Proteobacteria	Gammaproteobacteria	Oceanospirillales	Halomonadaceae	Halomonas	unclassified		AB166947.1	gg_id:99659	Halomonas sp. str. SMT L31
5	0	2213	Proteobacteria	Alphaproteobacteria	Rhodobacterales	Rhodobacteraceae	unclassified	unclassified		AY654837.1	gg_id:100715	Oculina mucus isolate 39
5	0	2233	Proteobacteria	Gammaproteobacteria	Alteromonadales	Alteromonadaceae	Alishewanella	unclassified		AF144407.1	gg_id:33192	Alishewanella fetalis str. CCUG 30811
5	6	2381	Proteobacteria	Gammaproteobacteria	Oceanospirillales	Halomonadaceae	Candidatus Portiera	unclassified		AY700629.1	gg_id:109455	Australia: Great Barrier Reef clone PDM-OTU11
5	0	2396	Proteobacteria	Gammaproteobacteria	Enterobacteriales	Enterobacteriaceae	Serratia	unclassified		AY253924.1	gg_id:83887	Serratia liquefaciens k 100
5	0	2413	Proteobacteria	Gammaproteobacteria	Enterobacteriales	Enterobacteriaceae	unclassified	unclassified		U88545.1	gg_id:9669	Salmonella typhi str. St111
5	3	2709	Proteobacteria	Gammaproteobacteria	Pasteurellales	Pasteurellaceae	Haemophilus	unclassified		X87978.1	gg_id:9509	Haemophilus influenzae str. 16N
5	0	2847	Proteobacteria	Gammaproteobacteria	Enterobacteriales	Enterobacteriaceae	unclassified	unclassified		U88546.1	gg_id:9709	Salmonella paratyphi
5	0	2921	Proteobacteria	Gammaproteobacteria	Enterobacteriales	Enterobacteriaceae	Serratia	unclassified		AY620432.1	gg_id:99056	Cinara cedri symbiont
5	0	3024	Proteobacteria	Gammaproteobacteria	Oceanospirillales	HTCC2089	unclassified	unclassified		AY627370.1	gg_id:101892	marine clone AY627370
5	0	3198	Proteobacteria	Alphaproteobacteria	Rhodobacterales	Rhodobacteraceae	unclassified	unclassified		AF468367.2	gg_id:80906	Arctic sea ice ARK10115
5	0	3224	Proteobacteria	Gammaproteobacteria	Oceanospirillales	Oceanospirillaceae	Nitrincola	unclassified		AY567473.1	gg_id:102362	Nitrumincola lacisaponis str. 4CA
5	1	3228	Proteobacteria	Gammaproteobacteria	Vibrionales	Vibrionaceae	Vibrio	unclassified		AY264923.1	gg_id:105451	Vibrio harveyi str. ACMM 642
5	0	3240	Proteobacteria	Alphaproteobacteria	Rhodobacterales	Rhodobacteraceae	unclassified	unclassified		AF468352.1	gg_id:80289	Arctic sea ice ARK10013
5	1	3384	Proteobacteria	Gammaproteobacteria	Pasteurellales	Pasteurellaceae	Haemophilus	unclassified		AJ290754.2	gg_id:44396	Haemophilus parainfluenzae str. P1525
5	0	3421	Proteobacteria	Alphaproteobacteria	Rhodobacterales	Rhodobacteraceae	unclassified	unclassified		AY690598.1	gg_id:104078	Roseobacter sp. str. YSCB-1
5	0	3553	Proteobacteria	Betaproteobacteria	Methylophilales	Methylophilaceae	unclassified	unclassified		AY678517.1	gg_id:103273	estuarine sediment clone C319a-R8C-D8
5	0	3648	Proteobacteria	Gammaproteobacteria	Legionellales	Legionellaceae	unclassified	unclassified		AY536226.1	gg_id:101534	host gut clone LAgut--P14
5	0	3712	Proteobacteria	Gammaproteobacteria	Xanthomonadales	Xanthomonadaceae	Xylella	Xylella fastidiosa		AF536770.1	gg_id:59937	Xylella fastidiosa str. ATCC 35870 ALS-BC
5	0	4004	Proteobacteria	Gammaproteobacteria	Oceanospirillales	Alteromonadaceae	HB2-32-21	unclassified		AY622251.1	gg_id:103009	subsurface soil clone B-AC40
5	0	4011	Proteobacteria	Betaproteobacteria	Burkholderiales	Comamonadaceae	unclassified	unclassified		AY622243.1	gg_id:107152	subsurface soil clone B-H11
5	1	4158	Proteobacteria	Gammaproteobacteria	Thiotrichales	Thiotrichaceae	Leucothrix	unclassified		AY327876.2	gg_id:89122	surface vent snail foot clone SF_C7-E4
5	0	4268	Proteobacteria	Betaproteobacteria	Burkholderiales	Comamonadaceae	unclassified	unclassified		AF368755.1	gg_id:19861	Pseudomonas saccharophila str. 5-1
5	0	4274	Proteobacteria	Betaproteobacteria	Burkholderiales	Comamonadaceae	unclassified	unclassified		AY102324.1	gg_id:65461	heavy metal-contaminated soil clone a13125
5	0	4508	Planctomycetes	Planctomycea	Planctomycetales	Planctomycetaceae	unclassified	unclassified		AY592336.1	gg_id:104089	deep-sea mud volcano clone Amsterdam-1B-32; BC20-1B-32
5	0	4797	Proteobacteria	Gammaproteobacteria	Legionellales	Legionellaceae	unclassified	unclassified		AY536222.1	gg_id:100883	host gut clone LAgut--P10
5	0	4838	Proteobacteria	Betaproteobacteria	Burkholderiales	Burkholderiaceae	Burkholderia	unclassified		U96934.1	gg_id:7265	Burkholderia gladioli str. LMG11626T
5	0	4977	Proteobacteria	Gammaproteobacteria	Legionellales	Legionellaceae	unclassified	unclassified		AY536230.1	gg_id:105627	host gut clone LAgut--P18
5	0	4983	Proteobacteria	Gammaproteobacteria	Pseudomonadales	Moraxellaceae	Acinetobacter	unclassified		AJ633641.1	gg_id:103039	Acinetobacter sp. str. LMG V90 = ACI792
5	0	5261	Proteobacteria	Betaproteobacteria	Burkholderiales	Comamonadaceae	unclassified	unclassified		AJ576389.1	gg_id:104905	midgut homogenate Pachnoda ephippiata larva clone PeM24
5	5	5562	Firmicutes	Bacilli	Lactobacillales	Enterococcaceae	Enterococcus	Enterococcus lactis		AY735408.1	gg_id:108141	Enterococcus faecium str. SF3
5	3	6106	Firmicutes	Bacilli	Lactobacillales	Enterococcaceae	Enterococcus	Enterococcus lactis		AB018210.1	gg_id:25976	Enterococcus faecium str. E 26
5	2	6732	Firmicutes	Bacilli	Lactobacillales	Streptococcaceae	Streptococcus	Streptococcus thermophilus		X68418.1	gg_id:15434	Streptococcus thermophilus str. DSM 20617
5	2	6775	Spirochaetes	Spirochaetes	Spirochaetales	Spirochaetaceae	Spirochaeta	unclassified		AY605136.1	gg_id:99690	microbial mat clone IE044
5	1	6807	Acidobacteria	Acidobacteria	Acidobacteriales	Acidobacteriaceae	unclassified	unclassified		AY326538.1	gg_id:136865	Amazon soil clone 22-1
5	2	6875	Firmicutes	Bacilli	Lactobacillales	Streptococcaceae	Streptococcus	unclassified		X89237.1	gg_id:135882	Streptococcus pyogenes str. serotype M49 CS101
5	2	6984	Spirochaetes	Spirochaetes	Spirochaetales	Spirochaetaceae	Spirochaeta	unclassified		AJ431240.1	gg_id:79117	Spirochaeta sp. str. BHI80-158
5	5	7087	Firmicutes	Bacilli	Lactobacillales	Lactobacillaceae	Lactobacillus	unclassified		AY253658.1	gg_id:82759	Lactobacillus gastricus str. Kx156A7; LMG 22113T; DSM 16045T; CCUG 48454T
5	0	7468	Proteobacteria	Alphaproteobacteria	Rhodospirillales	Rhodospirillaceae	unclassified	unclassified		AF143822.1	gg_id:72005	hydrocarbon-degrading consortium clone 4-Org1-14
5	0	7597	Proteobacteria	Alphaproteobacteria	Sphingomonadales	Sphingomonadaceae	Sphingobium	unclassified		AY151393.1	gg_id:73215	Sphingomonas cloacae LH227
5	1	7700	Bacteroidetes	Bacteroidia	Bacteroidales	Prevotellaceae	Prevotella	unclassified		AY349392.1	gg_id:92510	human oral cavity clone FL019
5	0	7702	Bacteroidetes	Sphingobacteria	Sphingobacteriales	Flexibacteraceae	Pontibacter	Pontibacter korlensis		AC149043.3	gg_id:137491	Fosmid Clone clone zdt-44a23
5	0	7801	Proteobacteria	Deltaproteobacteria	Desulfovibrionales	Desulfovibrionaceae	Desulfovibrio	unclassified		AY726757.3	gg_id:107875	Desulfovibrio sp. SB1
5	0	7832	Proteobacteria	Deltaproteobacteria	Syntrophobacterales	Syntrophaceae	unclassified	unclassified		AJ306771.1	gg_id:66928	DCP-dechlorinating consortium clone SHA-42
5	2	7954	Proteobacteria	Alphaproteobacteria	Rhizobiales	Rhizobiaceae	Ensifer	Sinorhizobium saheli		AY034028.1	gg_id:43724	Sinorhizobium kummerowiae str. CCBAU 71714
5	0	8011	Proteobacteria	Alphaproteobacteria	Rhizobiales	Rhizobiaceae	Rhizobium	unclassified		Y10173.1	gg_id:5333	Rhizobium sullae str. HCNT 1
5	0	8087	Proteobacteria	Alphaproteobacteria	Sphingomonadales	Sphingomonadaceae	Sphingopyxis	unclassified		AF367204.1	gg_id:66835	Sphingopyxis chilensis str. S37
5	0	8096	Proteobacteria	Alphaproteobacteria	Rhizobiales	Phyllobacteriaceae	unclassified	unclassified		AY258096.1	gg_id:135941	Mesorhizobium sp. str. DG1023
5	0	8132	Proteobacteria	Alphaproteobacteria	Rhizobiales	Rhizobiaceae	Rhizobium	unclassified		U29387.1	gg_id:5389	Rhizobium sp str. RCR 3618D; USDA 2947
5	2	8138	Gemmatimonadetes	Gemmatimonadetes	Gemmatimonadales	Gemmatimonadaceae	unclassified	unclassified		AY493978.1	gg_id:136683	Fingerprinting aggregates soil clone 1328
5	7	8177	Cyanobacteria	Nostocophycideae	Nostocales	Nostocaceae	Dolichospermum	unclassified		AJ293105.1	gg_id:20833	Anabaena solitaria str. 82
5	0	8200	Bacteroidetes	Bacteroidia	Bacteroidales	RikenellaceaeII	unclassified	unclassified		AY340819.1	gg_id:91255	sulfate-reducing fluidized-bed reactor clone SR_FBR_E3
5	0	8206	Bacteroidetes	Bacteroidia	Bacteroidales	RikenellaceaeII	unclassified	unclassified		AB185590.1	gg_id:102950	rumen clone F24-B11
5	0	8230	Proteobacteria	Alphaproteobacteria	Rhodospirillales	Rhodospirillaceae	unclassified	unclassified		AJ535710.1	gg_id:100274	Stella humosa str. DSM5900
5	0	8271	Proteobacteria	Alphaproteobacteria	Caulobacterales	Caulobacteraceae	Asticcacaulis	Asticcacaulis excentricus		AB016610.1	gg_id:5563	Asticcacaulis excentricus str. ATCC15261
5	0	8419	Bacteroidetes	Flavobacteria	Flavobacteriales	Flavobacteriaceae	unclassified	unclassified		AB188218.1	gg_id:103697	Cytophaga sp. str. TUT1226
5	0	8497	Bacteroidetes	Sphingobacteria	Sphingobacteriales	Flexibacteraceae	unclassified	unclassified		AB078082.1	gg_id:58606	Microscilla sericea str. IFO 16561
5	0	8552	Proteobacteria	Alphaproteobacteria	Rhizobiales	Rhizobiaceae	Rhizobium	unclassified		AF364068.1	gg_id:77604	Rhizobium indigoferae str. CCBAU 71042
5	0	8563	Proteobacteria	Deltaproteobacteria	Syntrophobacterales	Syntrophobacteraceae	unclassified	unclassified		AJ519632.1	gg_id:77057	uranium mill tailings soil sample clone Sh765B-AG-71 proteobacterium
5	0	8657	Proteobacteria	Alphaproteobacteria	Rhizobiales	Phyllobacteriaceae	unclassified	unclassified		AB054163.1	gg_id:36326	marine sponge clone HOC29
5	0	8663	Actinobacteria	Actinobacteria	Coriobacteriales	Coriobacteriaceae	unclassified	unclassified		AJ534681.1	gg_id:75442	ground water deep-well injection disposal site radioactive wastes Tomsk-7 clone S15A-MN100
5	0	8716	Bacteroidetes	Bacteroidia	Bacteroidales	RikenellaceaeII	unclassified	unclassified		AB088921.1	gg_id:77751	termite gut homogenate clone Rs-E47 bacterium
5	0	8758	Proteobacteria	Alphaproteobacteria	Rhizobiales	Rhizobiaceae	Rhizobium	unclassified		AY509210.1	gg_id:107049	Rhizobium etli str. S1
5	5	8804	Cyanobacteria	Nostocophycideae	Nostocales	Nostocaceae	Dolichospermum	unclassified		AF247596.1	gg_id:30002	Anabaena flos-aquae str. NRC44-1
5	2	8812	Proteobacteria	Alphaproteobacteria	Rhizobiales	Rhizobiaceae	Rhizobium	Rhizobium leguminosarum		U29388.1	gg_id:5366	Rhizobium leguminosarum bv. phaseoli str. RCR 3644; USDA 2671
5	0	8839	Proteobacteria	Alphaproteobacteria	Rhizobiales	Rhizobiaceae	Rhizobium	unclassified		AF195031.1	gg_id:5303	Rhizobium yanglingense str. CCBAU 71462
5	2	8928	Proteobacteria	Deltaproteobacteria	Syntrophobacterales	Syntrophaceae	unclassified	unclassified		AY211657.1	gg_id:95801	Gulf Mexico seafloor sediment clone GoM GC185 503E
5	0	8934	Proteobacteria	Alphaproteobacteria	Rhizobiales	Rhizobiaceae	Rhizobium	unclassified		AF025852.1	gg_id:5449	Rhizobium huautlense str. SO2 ()
5	4	8954	Cyanobacteria	Nostocophycideae	Nostocales	Nostocaceae	Dolichospermum	unclassified		AY196086.1	gg_id:88724	Aphanizomenon gracile 'Aph NH-5' str. Aph NH-5
5	0	9021	Proteobacteria	Deltaproteobacteria	Syntrophobacterales	Syntrophorhabdaceae	unclassified	unclassified		AF523969.1	gg_id:63254	forested wetland clone FW121
5	0	9203	Firmicutes	Clostridia	Clostridiales	Lachnospiraceae	unclassified	unclassified		AB185642.1	gg_id:101771	rumen clone F24-G10
5	0	9537	Firmicutes	Clostridia	Clostridiales	Lachnospiraceae	unclassified	unclassified		AF385508.1	gg_id:71387	on Tongue Dorsa Halitosis Healthy Patients healthy and subjects halitosis clone DO008
5	0	9545	Firmicutes	Clostridia	Natranaerobiales	ML1228J-1	unclassified	unclassified		AF454298.1	gg_id:63836	Bacillus sp. clone ML1228J-1
5	0	9708	Firmicutes	Clostridia	Clostridiales	Catabacteriaceae	unclassified	unclassified		AB175358.1	gg_id:107322	mesophilic anaerobic BSA digester clone BSA1B-04
5	0	9726	Proteobacteria	Alphaproteobacteria	Rhizobiales	Bradyrhizobiaceae	Bosea	unclassified		AF288309.1	gg_id:47211	Bosea massiliensis str. 63287
5	0	9757	Firmicutes	Clostridia	Clostridiales	Lachnospiraceae	Clostridium	unclassified		AB185777.1	gg_id:105659	rumen clone U29-D06
5	1	9773	Fusobacteria	Fusobacteria	Fusobacteriales	Fusobacteriaceae	Leptotrichia	unclassified		AY029804.1	gg_id:74297	Leptotrichia sp. str. LB32
5	0	9805	Proteobacteria	Alphaproteobacteria	Rhizobiales	Beijerinckiaceae	Methylocella	Methylocella palustris		AJ563926.1	gg_id:104947	Methylocella palustris str. Ch3
5	0	10110	Firmicutes	Clostridia	Clostridiales	Catabacteriaceae	unclassified	unclassified		AB089007.1	gg_id:78174	termite gut homogenate clone Rs-G06
5	0	10200	Tenericutes	Mollicutes	Acholeplasmatales	Acholeplasmataceae	Candidatus Phytoplasma	unclassified		AY180944.1	gg_id:106289	Aster yellows phytoplasma str. Btsv2C..17
5	2	10210	Firmicutes	Clostridia	Clostridiales	Lachnospiraceae	unclassified	unclassified		AB088961.2	gg_id:77744	termite gut homogenate clone Rs-B74 bacterium
5	0	10272	Proteobacteria	Alphaproteobacteria	Rhizobiales	Methylobacteriaceae	Methylobacterium	unclassified		AY366072.1	gg_id:93863	Methylobacterium extorquens str. UCM B-3368
5	2	10748	Firmicutes	Clostridia	Clostridiales	Lachnospiraceae	Coprococcus	unclassified		AY756592.1	gg_id:108706	Siwhaho sediment clone LJ3
4	0	86	Actinobacteria	Actinobacteria	Actinomycetales	Nocardiaceae	Rhodococcus	unclassified		AJ250926.1	gg_id:35065	Rhodococcus erythropolis str. HA1
4	0	120	Actinobacteria	Actinobacteria	Actinomycetales	Actinomycetaceae	Mobiluncus	Mobiluncus curtisii		AJ576074.1	gg_id:94483	Mobiluncus curtisii str. CCUG 17993
4	0	251	Actinobacteria	Actinobacteria	Actinomycetales	Nocardiaceae	Rhodococcus	unclassified		AJ250929.1	gg_id:37773	Rhodococcus erythropolis str. GJ70
4	0	470	Actinobacteria	Actinobacteria	Actinomycetales	Nocardiaceae	Rhodococcus	Rhodococcus globerulus		U89713.1	gg_id:13576	Rhodococcus globerulus str. PWD1
4	0	472	Actinobacteria	Actinobacteria	Actinomycetales	Nocardiaceae	Nocardia	unclassified		AF430043.1	gg_id:82307	Nocardia pseudobrasiliensis str. JCM 9883
4	0	509	Actinobacteria	Actinobacteria	Actinomycetales	Nocardiaceae	Rhodococcus	unclassified		AJ250924.1	gg_id:34073	Rhodococcus erythropolis str. TB2
4	1	514	Actinobacteria	Actinobacteria	Actinomycetales	Streptomycetaceae	Streptomyces	unclassified		AJ621605.2	gg_id:103965	Streptomyces violens str. DSM 40597
4	1	656	Actinobacteria	Actinobacteria	Actinomycetales	Nocardiaceae	Nocardia	unclassified		AY560655.1	gg_id:106657	Nocardia mexicana str. OFN 1325
4	1	801	WS3	PRR-12	Sediment-1	unclassified	sfB	unclassified		AJ390458.1	gg_id:28793	soil clone PBS-III-30
4	2	836	Actinobacteria	Actinobacteria	Actinomycetales	Corynebacteriaceae	Corynebacterium	unclassified		AF537594.1	gg_id:71101	Corynebacterium falsenii National Microbiology Laboratory Special identifier 97-0205
4	0	938	Actinobacteria	Actinobacteria	Actinomycetales	Nocardiaceae	Nocardia	unclassified		Z82238.1	gg_id:25221	Nocardia otitidiscaviarum str. N230
4	0	970	Chloroflexi	Chloroflexi-4	unclassified	unclassified	sfG	unclassified		AY534092.1	gg_id:100849	Sargasso Sea clone SAR292
4	3	1014	Actinobacteria	Actinobacteria	Actinomycetales	ACK-M1	unclassified	unclassified		AJ575534.1	gg_id:97218	freshwater clone NM1
4	0	1281	Actinobacteria	Actinobacteria	Actinomycetales	Nocardiaceae	Rhodococcus	unclassified		AJ490526.1	gg_id:59505	Rhodococcus erythropolis str. AJ270
4	0	1369	Actinobacteria	Actinobacteria	Actinomycetales	Micromonosporaceae	Micromonospora	unclassified		AB107231.2	gg_id:101313	Micromonospora eburnea str. LK2-10
4	1	1626	Actinobacteria	Actinobacteria	Actinomycetales	Streptomycetaceae	Streptomyces	unclassified		M27245.1	gg_id:11933	Streptomyces ambofaciens
4	0	1878	Proteobacteria	Gammaproteobacteria	Oceanospirillales	Alcanivoracaceae	Alcanivorax	Alcanivorax borkumensis		AF062642.1	gg_id:8230	Alcanivorax borkumensis str. LE4
4	0	1889	Proteobacteria	Gammaproteobacteria	Enterobacteriales	Enterobacteriaceae	Pantoea	unclassified		AJ583835.1	gg_id:95304	Pantoea agglomerans str. Pa850T
4	0	1973	Chloroflexi	Anaerolineae	Anaerolineales	Anaerolinaceae	DRC31	unclassified		AJ412677.1	gg_id:63984	denitrifying reactor clone 131
4	0	1995	Proteobacteria	Gammaproteobacteria	Oceanospirillales	OM60	OM60	marine gamma proteobacterium HTCC2080		AY386339.1	gg_id:96871	marine str. HTCC2080
4	1	2220	Proteobacteria	Gammaproteobacteria	Enterobacteriales	Enterobacteriaceae	Escherichia	unclassified		U00096.2	gg_id:138216	Escherichia coli K12 str. K-12
4	0	2285	Proteobacteria	Gammaproteobacteria	Oceanospirillales	Halomonadaceae	Halomonas	unclassified		AB166898.1	gg_id:101344	Halomonas sp. str. TNB I57
4	0	2297	Proteobacteria	Gammaproteobacteria	Alteromonadales	Shewanellaceae	Shewanella	unclassified		AF011335.1	gg_id:9032	Shewanella pealeana str. ANG-SQ1
4	0	2319	Proteobacteria	Gammaproteobacteria	Oceanospirillales	Halomonadaceae	Chromohalobacter	unclassified		AJ295146.1	gg_id:48786	Halomonas elongata str. DSM 3043
4	0	2337	Proteobacteria	Alphaproteobacteria	Rhodobacterales	Rhodobacteraceae	Oceanicola	Oceanicola granulosus		AY424896.1	gg_id:95955	Oceanicola granulosus str. HTCC2516
4	0	2373	Proteobacteria	Gammaproteobacteria	Oceanospirillales	Halomonadaceae	Halomonas	unclassified		U85873.1	gg_id:8145	Halomonas variabilis str. SW48
4	0	2383	Proteobacteria	Gammaproteobacteria	Enterobacteriales	Enterobacteriaceae	Pantoea	unclassified		AF130942.1	gg_id:9933	Pantoea agglomerans str. A74
4	0	2525	Proteobacteria	Alphaproteobacteria	Rhodobacterales	Rhodobacteraceae	Rhodobaca	Rhodobaca bogoriensis		AF384204.1	gg_id:23935	Rhodobaca bogoriensis str. CL1
4	0	2619	Proteobacteria	Gammaproteobacteria	Pasteurellales	Pasteurellaceae	Mannheimia	Mannheimia ruminalis		AY425286.1	gg_id:107110	Mannheimia ruminalis str. HPA109
4	0	2624	Proteobacteria	Gammaproteobacteria	Alteromonadales	Shewanellaceae	Shewanella	unclassified		X81621.1	gg_id:138313	Shewanella algae str. Bry
4	0	2794	Proteobacteria	Gammaproteobacteria	Oceanospirillales	Halomonadaceae	Candidatus Portiera	Candidatus Portiera aleyrodidarum		AY266093.1	gg_id:102356	Aleurochiton aceris symbiont
4	0	2842	Proteobacteria	Gammaproteobacteria	Enterobacteriales	Enterobacteriaceae	Pantoea	unclassified		AY679762.1	gg_id:102249	USA: Hawaii clone Nv5.2
4	0	2863	Proteobacteria	Gammaproteobacteria	Enterobacteriales	Enterobacteriaceae	Xenorhabdus	Xenorhabdus nematophila		AY521242.1	gg_id:108163	Xenorhabdus nematophila str. PL31
4	0	2899	Proteobacteria	Gammaproteobacteria	Alteromonadales	Shewanellaceae	Shewanella	unclassified		U85905.1	gg_id:137215	Shewanella frigidimarina str. ACAM 588 ICP4
4	0	3007	Proteobacteria	Gammaproteobacteria	Enterobacteriales	Enterobacteriaceae	unclassified	unclassified		AF130971.2	gg_id:9821	Pantoea cedenensis str. A34
4	0	3040	Proteobacteria	Alphaproteobacteria	Rhodobacterales	Rhodobacteraceae	Rhodobacter	unclassified		AY216456.1	gg_id:81685	temperate estuarine mud clone KM72
4	0	3088	Proteobacteria	Gammaproteobacteria	Oceanospirillales	Oceanospirillaceae	unclassified	unclassified		AY136116.2	gg_id:154145	Oceanospirillum sp. str. MED92
4	0	3112	Proteobacteria	Gammaproteobacteria	Enterobacteriales	Enterobacteriaceae	Pantoea	unclassified		AF130932.1	gg_id:9887	Pantoea agglomerans str. A62
4	0	3135	Proteobacteria	Gammaproteobacteria	Enterobacteriales	Enterobacteriaceae	Serratia	unclassified		AF286870.1	gg_id:43863	Serratia odorifera str. DSM 4582
4	0	3182	Proteobacteria	Gammaproteobacteria	Enterobacteriales	Enterobacteriaceae	Pantoea	unclassified		AF130935.1	gg_id:9890	Pantoea agglomerans str. A67
4	0	3265	Proteobacteria	Gammaproteobacteria	Enterobacteriales	Enterobacteriaceae	Yersinia	unclassified		AJ627595.1	gg_id:107083	Yersinia kristensenii str. Y156
4	0	3396	Proteobacteria	Gammaproteobacteria	Enterobacteriales	Enterobacteriaceae	unclassified	unclassified		AF511430.1	gg_id:65406	Escherichia coli CCCO4
4	0	3430	Proteobacteria	Gammaproteobacteria	Enterobacteriales	Enterobacteriaceae	Pantoea	unclassified		AF130917.1	gg_id:9920	Pantoea agglomerans str. A46
4	0	3636	Proteobacteria	Gammaproteobacteria	Chromatiales	Chromatiaceae	unclassified	unclassified		AY225632.1	gg_id:98768	Mid-Atlantic Ridge hydrothermal sediment clone AT-s3-1
4	0	3703	Proteobacteria	Betaproteobacteria	unclassified	unclassified	sfA	unclassified		AY395398.1	gg_id:105056	pasture soil clone EB1079
4	0	3704	Proteobacteria	Betaproteobacteria	unclassified	unclassified	sfA	unclassified		AJ421933.2	gg_id:32837	Germany:Elbe River clone Elb205
4	0	3711	Proteobacteria	Betaproteobacteria	Neisseriales	Neisseriaceae	unclassified	unclassified		AY721627.1	gg_id:104026	'New Zealand '
4	0	3882	Thermi	Deinococci	Thermales	Thermaceae	Thermus	Thermus yunnanensis		AY557603.1	gg_id:105041	Thermus yunnanensis
4	0	3959	Proteobacteria	Gammaproteobacteria	Thiotrichales	Thiotrichaceae	Leucothrix	unclassified		AJ441234.1	gg_id:57450	hydrothermal vent polychaete mucous clone P. palm A 79
4	0	4009	Proteobacteria	Betaproteobacteria	Burkholderiales	Burkholderiaceae	Polynucleobacter	Polynucleobacter cosmopolitanus		AJ550668.1	gg_id:82497	Isolation strains belonging cosmopolitan Polynucleobacter necessarius habitats located three climatic zones freshwater
4	0	4174	Proteobacteria	Gammaproteobacteria	Pseudomonadales	Moraxellaceae	Perlucidibaca	unclassified		AY212607.1	gg_id:105696	water 20 m downstream manure clone 156ds20
4	0	4604	Bacteroidetes	Flavobacteria	Flavobacteriales	Flavobacteriaceae	Chryseobacterium	Chryseobacterium indologenes		AY468481.1	gg_id:106431	Chryseobacterium indologenes str. LMG 12856; NCTC 11409
4	0	4723	Proteobacteria	Gammaproteobacteria	Xanthomonadales	Xanthomonadaceae	unclassified	unclassified		AB008508.1	gg_id:7884	ultramicrobacterium str. DY01
4	0	4744	Firmicutes	Clostridia	Clostridiales	Syntrophomonadaceae	Syntrophomonas	unclassified		AF482448.1	gg_id:77374	granular sludge clone R6b2
4	0	4895	Proteobacteria	Gammaproteobacteria	Pseudomonadales	Moraxellaceae	Perlucidibaca	unclassified		AY212663.1	gg_id:99626	water 20 m downstream manure clone 216ds20
4	1	5140	Proteobacteria	Betaproteobacteria	Burkholderiales	Alcaligenaceae	unclassified	unclassified		AF508102.1	gg_id:66241	Alcaligenes defragrans TJ4
4	0	5163	Firmicutes	Clostridia	Clostridiales	Syntrophomonadaceae	Syntrophomonas	unclassified		AY426456.1	gg_id:102220	full-scale anaerobic UASB bioreactor treating paper mill wastewater clone E12
4	0	5224	Proteobacteria	Betaproteobacteria	Burkholderiales	Comamonadaceae	Comamonas	unclassified		AF532869.1	gg_id:91652	Comamonas sp. str. D1
4	0	5346	Proteobacteria	Betaproteobacteria	Burkholderiales	Comamonadaceae	unclassified	unclassified		AY317112.1	gg_id:89349	Baltic seawater clone
4	0	5466	Firmicutes	Bacilli	Lactobacillales	Lactobacillaceae	Lactobacillus	Lactobacillus aviarius		AB001836.2	gg_id:15208	Lactobacillus subsp. aviarius
4	0	5993	Firmicutes	Bacilli	Bacillales	Bacillaceae	Bacillus	unclassified		AB111938.1	gg_id:100263	Bacillus halmapalus str. A64
4	0	6080	Proteobacteria	Epsilonproteobacteria	Campylobacterales	Helicobacteraceae	unclassified	unclassified		AF420342.1	gg_id:67795	hydrothermal sediment clone AF420342
4	1	6245	Firmicutes	Bacilli	Bacillales	Bacillaceae	Bacillus	unclassified		AY548955.1	gg_id:101580	Bacillus pumilus str. S9
4	2	6323	Firmicutes	Bacilli	Bacillales	Bacillaceae	unclassified	unclassified		AB018595.1	gg_id:14506	Bacillus alcaliinulinus str. AM31
4	0	6669	Proteobacteria	Epsilonproteobacteria	Campylobacterales	Helicobacteraceae	unclassified	unclassified		AY672540.1	gg_id:100136	hydrothermal vent 9 degrees North East Rise Pacific Ocean clone CH9_5_BAC_16SrRNA_9N_EPR
4	5	6781	Firmicutes	Bacilli	Lactobacillales	Lactobacillaceae	Lactobacillus	unclassified		AB018528.1	gg_id:18684	Lactobacillus paralimentarius str. TB 1
4	0	6811	Proteobacteria	Epsilonproteobacteria	Campylobacterales	Helicobacteraceae	Sulfurovum	unclassified		AY531595.1	gg_id:99906	Indian Ocean hydrothermal vent clone SF_C23-E10_shell
4	2	6900	Firmicutes	Bacilli	Bacillales	Bacillaceae	Bacillus	unclassified		AJ606700.1	gg_id:100010	Bacillus arsenicus str. cona/3
4	0	6913	Firmicutes	Bacilli	Lactobacillales	Lactobacillaceae	Lactobacillus	Lactobacillus fermentum		AF243166.1	gg_id:41377	Lactobacillus fermentum str. KC5b
4	1	6980	Spirochaetes	Spirochaetes	Spirochaetales	Spirochaetaceae	Spirochaeta	unclassified		AY605165.1	gg_id:105791	microbial mat clone LG016
4	0	7121	Spirochaetes	Spirochaetes	Spirochaetales	Spirochaetaceae	Treponema	Treponema primitia		AB088877.1	gg_id:77678	termite gut homogenate clone Rs-H41 sp.
4	0	7123	Spirochaetes	Spirochaetes	Spirochaetales	Spirochaetaceae	Treponema	unclassified		AB088901.1	gg_id:78179	termite gut homogenate clone Rs-C91 sp.
4	0	7179	Proteobacteria	Deltaproteobacteria	Desulfovibrionales	Desulfovibrionaceae	Desulfovibrio	unclassified		AY649785.1	gg_id:102334	Desulfovibrio alkalitolerans str. RT2
4	0	7192	Proteobacteria	Deltaproteobacteria	Desulfobacterales	Desulfobulbaceae	unclassified	unclassified		AJ535234.1	gg_id:78189	marine sediment above hydrate ridge clone Hyd89-08 proteobacterium
4	0	7224	Bacteroidetes	Bacteroidia	Bacteroidales	Porphyromonadaceae	Dysgonomonas	unclassified		AY643492.1	gg_id:107721	Dysgonomonas wimpennyi str. ANFA2
4	0	7310	Actinobacteria	Actinobacteria	Coriobacteriales	Coriobacteriaceae	unclassified	unclassified		AJ583196.1	gg_id:94574	radioactive site ground water clone S15B-MN49
4	1	7352	Actinobacteria	Actinobacteria	Coriobacteriales	Coriobacteriaceae	unclassified	unclassified		AB089077.1	gg_id:78283	termite gut homogenate clone Rs-J59 bacterium
4	0	7434	Proteobacteria	Deltaproteobacteria	Desulfobacterales	Desulfobulbaceae	unclassified	unclassified		AJ535230.1	gg_id:77788	marine sediment above hydrate ridge clone Hyd01-07 proteobacterium
4	0	7435	Proteobacteria	Deltaproteobacteria	Desulfobacterales	Desulfobulbaceae	unclassified	unclassified		AY327886.1	gg_id:90296	surface vent snail foot clone SF_C6-D1
4	1	7518	Cyanobacteria	Oscillatoriophycideae	Chroococcales	Microcystaceae	Microcystis	unclassified		U03402.1	gg_id:3191	Microcystis aeruginosa PCC 7806 str. PCC7806
4	0	7574	Proteobacteria	Deltaproteobacteria	Desulfobacterales	Desulfobulbaceae	unclassified	unclassified		AB179691.1	gg_id:102062	groundwater 0.2 m-captured fraction clone KNA6-EB15
4	0	7687	Bacteroidetes	Bacteroidia	Bacteroidales	Prevotellaceae	Prevotella	unclassified		X81876.1	gg_id:2176	Prevotella dentalis str. DSM 3688
4	0	7820	Proteobacteria	Deltaproteobacteria	Syntrophobacterales	Syntrophobacteraceae	unclassified	unclassified		AJ567571.1	gg_id:88772	deep-sea sediment clone MBMPE81
4	0	7899	Proteobacteria	Alphaproteobacteria	Rhizobiales	Rhizobiaceae	Rhizobium	unclassified		D11344.1	gg_id:5282	Rhizobium tropici str. IFO15247
4	1	7918	Actinobacteria	Actinobacteria	Coriobacteriales	Coriobacteriaceae	Adlercreutzia	unclassified		AY288517.2	gg_id:130587	Eggerthella hongkongensis str. HKU10 1
4	0	7947	Proteobacteria	Deltaproteobacteria	Desulfobacterales	Desulfobulbaceae	unclassified	unclassified		AJ535252.1	gg_id:77619	gas hydrate clone Hyd89-51
4	3	7989	Cyanobacteria	Oscillatoriophycideae	Chroococcales	Microcystaceae	Microcystis	unclassified		U40334.1	gg_id:3235	Microcystis wesenbergii str. NIES112
4	0	8058	Proteobacteria	Alphaproteobacteria	Rhizobiales	Rhizobiaceae	Rhizobium	unclassified		AY034026.1	gg_id:31634	Rhizobium loessense str. CCBAU 7190B
4	0	8065	Proteobacteria	Alphaproteobacteria	Rhizobiales	Rhizobiaceae	Rhizobium	unclassified		AY505135.1	gg_id:100554	Sinorhizobium sp. str. TB2-10
4	0	8066	Cyanobacteria	Synechococcophycideae	Pseudanabaenales	Pseudanabaenaceae	Halomicronema	unclassified		AB039011.1	gg_id:52706	Leptolyngbya sp. str. PCC 7375
4	0	8414	Proteobacteria	Alphaproteobacteria	Rhodobacterales	Hyphomonadaceae	unclassified	unclassified		AJ578477.1	gg_id:102289	Woodsholea maritima str. CM251
4	0	8436	Proteobacteria	Deltaproteobacteria	Desulfobacterales	Desulfobulbaceae	unclassified	unclassified		AF458285.1	gg_id:75754	Mono Lake California clone
4	1	8605	Cyanobacteria	4C0d-2	mle1-12	unclassified	sfA	unclassified		AY328731.1	gg_id:89151	drinking water system simulator clone DSSD32
4	0	8726	Bacteroidetes	Bacteroidia	Bacteroidales	Porphyromonadaceae	Dysgonomonas	unclassified		AJ576338.1	gg_id:106291	hindgut homogenate Pachnoda ephippiata larva clone PeH21
4	0	8770	Proteobacteria	Deltaproteobacteria	unclassified	unclassified	sfL	unclassified		AY375082.1	gg_id:98535	deep sea sediment clone B109
4	0	8825	Proteobacteria	Alphaproteobacteria	Rhizobiales	Rhizobiaceae	Rhizobium	unclassified		D14515.1	gg_id:5330	Rhizobium sp str. OK-50
4	0	8828	Proteobacteria	Deltaproteobacteria	Myxococcales	Myxococcaceae	Myxococcus	unclassified		AJ233917.1	gg_id:10602	Myxococcus fulvus str. Mx f2
4	0	8974	Proteobacteria	Alphaproteobacteria	Rhizobiales	Rhizobiaceae	Rhizobium	unclassified		U89821.1	gg_id:5321	Rhizobium mongolense str. USDA 1890
4	0	9011	Proteobacteria	Alphaproteobacteria	Rhizobiales	Rhizobiaceae	Rhizobium	unclassified		Z79620.1	gg_id:5452	Rhizobium galegae str. NBIMTC 2246
4	0	9134	Cyanobacteria	Oscillatoriophycideae	Chroococcales	Cyanobacteriaceae	unclassified	unclassified		AF132771.1	gg_id:3158	Cyanothece sp. str. ATCC 51142
4	0	9215	Proteobacteria	Alphaproteobacteria	Rhizobiales	Methylobacteriaceae	Methylobacterium	unclassified		AY365229.1	gg_id:93518	Methylobacterium extorquens str. UCM B-3362
4	0	9373	TM7	TM7-3	EW055	unclassified	sfA	unclassified		AF385520.1	gg_id:70379	tongue dorsa clone DR034
4	1	9415	Firmicutes	Clostridia	Clostridiales	Lachnospiraceae	Clostridium	unclassified		AF499906.1	gg_id:83271	human colonic mucosal biopsy clone ABLCf11
4	0	9431	TM7	TM7-3	EW055	unclassified	sfA	unclassified		AF525836.1	gg_id:136077	soil clone G7-1465-5
4	0	9432	Firmicutes	Clostridia	Clostridiales	Lachnospiraceae	unclassified	unclassified		AB185599.1	gg_id:104268	rumen clone F24-C10
4	0	9479	Fusobacteria	Fusobacteria	Fusobacteriales	Fusobacteriaceae	Fusobacterium	unclassified		AY684430.2	gg_id:109897	mucosal biopsies human intestine clone HuRC28
4	0	9555	Tenericutes	Mollicutes	Mycoplasmatales	Mycoplasmataceae	Mycoplasma	unclassified		AF538683.1	gg_id:70042	Mycoplasma molare str. H542
4	0	9594	Firmicutes	Clostridia	Clostridiales	Lachnospiraceae	unclassified	unclassified		AY854312.1	gg_id:109792	herbivore gastrointestinal tract clone Thompsons22
4	1	9686	Firmicutes	Clostridia	Clostridiales	Lachnospiraceae	Lachnospira	unclassified		AY179348.1	gg_id:91008	pig intestine clone WYSK 0001
4	2	9700	Firmicutes	Clostridia	Clostridiales	Veillonellaceae	Dialister	Dialister micraerophilus		AF473837.2	gg_id:136415	Dialister micraerophilus str. ADV 04.01
4	0	9724	Firmicutes	Clostridia	Clostridiales	Clostridiaceae	Clostridium	unclassified		Y18175.1	gg_id:25889	Clostridium sartagoforme str. DSM 1292
4	3	9991	Tenericutes	Mollicutes	Acholeplasmatales	Acholeplasmataceae	Candidatus Phytoplasma	unclassified		AF248960.1	gg_id:55663	Mexican periwinkle virescence phytoplasma str. MPV virescence
4	0	10025	Firmicutes	Clostridia	Clostridiales	Lachnospiraceae	Clostridium	unclassified		AJ311620.2	gg_id:90431	Clostridium hathewayi str. DSM 13479 = CCUG 43
4	0	10038	Firmicutes	Clostridia	Clostridiales	Clostridiaceae	Clostridium	unclassified		AF482449.1	gg_id:77496	granular sludge clone R6b7
4	0	10057	Firmicutes	Clostridia	Clostridiales	Clostridiaceae	Clostridium	unclassified		X77843.1	gg_id:16243	Clostridium caliptrosporum str. DSM 5905
4	0	10170	Tenericutes	Mollicutes	Acholeplasmatales	Acholeplasmataceae	Candidatus Phytoplasma	unclassified		AF147706.1	gg_id:54971	Chayote witches'-broom phytoplasma str. ChWBIII(Ch10) phytoplasma
4	0	10209	Firmicutes	Clostridia	Clostridiales	Lachnospiraceae	unclassified	unclassified		AY854316.1	gg_id:110434	herbivore gastrointestinal tract clone Thompsons28a
4	0	10286	Firmicutes	Clostridia	Clostridiales	Veillonellaceae	Selenomonas	Selenomonas sputigena		AF373023.1	gg_id:17310	Selenomonas sputigena str. ATCC35185
4	0	10311	Proteobacteria	Alphaproteobacteria	Rickettsiales	Pelagibacteraceae	Candidatus Pelagibacter	unclassified		AB193876.1	gg_id:108793	deep-sea vent clone Ma-NB01
4	0	10376	Proteobacteria	Alphaproteobacteria	Rickettsiales	Pelagibacteraceae	Candidatus Pelagibacter	unclassified		AF382131.1	gg_id:79196	bacterioplankton clone ZA3911c
4	0	10382	Firmicutes	Clostridia	Clostridiales	Catabacteriaceae	unclassified	unclassified		AY754845.1	gg_id:108716	Hudson river sediment clone Z62
4	0	10427	Firmicutes	Clostridia	Natranaerobiales	ML1228J-1	unclassified	unclassified		AF507875.1	gg_id:74641	Mono Lake at depth 35 m station 6 July 2000 clone ML635J-9 G+C
4	0	10708	Firmicutes	Clostridia	Clostridiales	Catabacteriaceae	unclassified	unclassified		AF371714.1	gg_id:69942	swine intestine clone p-4154-6Wa5
4	1	10720	Tenericutes	Mollicutes	Mycoplasmatales	Mycoplasmataceae	Mycoplasma	Mycoplasma pulmonis		AL445565.1	gg_id:58394	Mycoplasma pulmonis str. UAB CTIP
4	1	10728	Firmicutes	Clostridia	Clostridiales	Lachnospiraceae	Coprococcus	unclassified		AY534872.1	gg_id:102328	Clostridium sp. str. IMSNU 40011
4	0	10788	Firmicutes	Clostridia	Clostridiales	Lachnospiraceae	Butyrivibrio	unclassified		AB185548.1	gg_id:105647	rumen clone F23-E11
4	0	10853	Firmicutes	Clostridia	Clostridiales	Lachnospiraceae	Butyrivibrio	unclassified		AB034059.1	gg_id:27777	rumen clone 6C3d-11
4	1	11014	Firmicutes	Clostridia	Clostridiales	Clostridiales Family XI. Incertae Sedis	Parvimonas	Parvimonas micra		AY323523.1	gg_id:90216	Peptostreptococcus micros str. ATCC 33270
4	0	11024	Firmicutes	Clostridia	Clostridiales	Ruminococcaceae	unclassified	unclassified		AY570589.1	gg_id:108465	-temperature biodegraded Canadian oil reservoir clone PL-38B12
4	1	11077	Firmicutes	Clostridia	Clostridiales	Clostridiaceae	Clostridium	Clostridium tetani		X74770.1	gg_id:16166	Clostridium tetani str. NCTC 279
4	0	11098	Firmicutes	Clostridia	Natranaerobiales	ML1228J-1	unclassified	unclassified		AF507879.2	gg_id:62682	Mono Lake at depth 23m station 6 July 2000 clone ML623J-19
3	1	20	Actinobacteria	Actinobacteria	Actinomycetales	Thermomonosporaceae	Actinomadura	Actinomadura vinacea		AY545544.1	gg_id:104342	Actinomadura sp. str. 28a-77-2
3	1	69	Actinobacteria	Actinobacteria	Actinomycetales	Thermomonosporaceae	Actinomadura	Actinomadura vinacea		AF163122.1	gg_id:29010	Actinomadura yumaensis str. JCM3369T
3	1	173	Actinobacteria	Actinobacteria	Actinomycetales	Microbacteriaceae	Rathayibacter	Rathayibacter caricis		AF159364.1	gg_id:21685	Rathayibacter caricis str. VKM Ac-1799
3	0	538	Actinobacteria	Actinobacteria	Actinomycetales	Nocardiaceae	Rhodococcus	unclassified		X89240.1	gg_id:13540	Rhodococcus sp str. DN-22
3	0	563	Actinobacteria	Actinobacteria	Actinomycetales	Corynebacteriaceae	Corynebacterium	unclassified		AJ566641.2	gg_id:92299	Corynebacterium caspium str. CCUG 44566
3	0	665	Actinobacteria	Actinobacteria	Actinomycetales	Nocardiaceae	Rhodococcus	unclassified		AB046362.1	gg_id:69972	Rhodococcus erythropolis str. IFO 16296
3	1	792	Actinobacteria	Actinobacteria	Actinomycetales	Thermomonosporaceae	Actinomadura	Actinomadura vinacea		AF134070.1	gg_id:26732	Actinomadura vinacea str. JCM 3325T
3	1	828	Actinobacteria	Actinobacteria	Actinomycetales	Corynebacteriaceae	Corynebacterium	Corynebacterium matruchotii		AF543288.1	gg_id:58290	Corynebacterium matruchotii str. ChDC OS36
3	0	941	Actinobacteria	Actinobacteria	Actinomycetales	Streptomycetaceae	Streptomyces	unclassified		AY222323.1	gg_id:82694	Streptomyces plemorphus str. YIM 32065
3	0	1000	NKB19	unclassified	unclassified	unclassified	sfA	unclassified		AJ306780.1	gg_id:66921	DCP degrading consortium clone SHA-100
3	0	1043	Actinobacteria	Actinobacteria	Bifidobacteriales	Bifidobacteriaceae	Scardovia	Scardovia inopinata		AY278626.2	gg_id:86784	Scardovia genomosp. C1 str. C1A_55
3	0	1098	Actinobacteria	Actinobacteria	Actinomycetales	Nocardiaceae	Rhodococcus	unclassified		AB177886.1	gg_id:103821	Rhodococcus erythropolis str. TUT581
3	0	1108	Actinobacteria	Actinobacteria	Actinomycetales	Micromonosporaceae	unclassified	unclassified		AJ277586.1	gg_id:27800	Actinoplanes violaceus str. IMSNU 22136
3	1	1201	Actinobacteria	Actinobacteria	Actinomycetales	Thermomonosporaceae	Actinomadura	Actinomadura vinacea		U49010.1	gg_id:12027	Actinomadura rugatobispora str. IFO 14382
3	0	1211	Actinobacteria	Actinobacteria	Actinomycetales	Actinomycetaceae	Actinomyces	Actinomyces marimammalium		AJ276405.1	gg_id:33765	Actinomyces marimammalium str. CCUG 41710
3	3	1445	Actinobacteria	Actinobacteria	Actinomycetales	Corynebacteriaceae	Corynebacterium	unclassified		AY226509.1	gg_id:86061	Corynebacterium halotolerans str. YIM70093 1042700198-028057-21589
3	1	1489	Actinobacteria	Actinobacteria	Actinomycetales	Streptomycetaceae	Streptomyces	unclassified		AB045859.1	gg_id:74503	Streptomyces panayensis str. JCM 5042
3	0	1494	Actinobacteria	Actinobacteria	Actinomycetales	Nocardiaceae	Rhodococcus	Rhodococcus globerulus		U27579.1	gg_id:13526	Rhodococcus sp str. M5
3	0	1517	Actinobacteria	Actinobacteria	Actinomycetales	Microbacteriaceae	Leucobacter	Leucobacter komagatae		AB007419.1	gg_id:42597	Leucobacter komagatae str. IFO15245
3	0	1522	Actinobacteria	Actinobacteria	Actinomycetales	Nocardiaceae	Rhodococcus	unclassified		AJ250925.1	gg_id:21646	Rhodococcus erythropolis str. m15-3
3	0	1536	Actinobacteria	Actinobacteria	Actinomycetales	Nocardiaceae	Rhodococcus	unclassified		AY027583.1	gg_id:75621	Rhodococcus opacus str. CB 24-1
3	0	1587	Actinobacteria	Actinobacteria	Actinomycetales	Nocardiaceae	Nocardia	unclassified		X80599.1	gg_id:13636	Nocardia otitidiscaviarum str. ATCC 14629 = CIP 17
3	0	1754	WS3	PRR-12	wb1_H11	unclassified	sfA	unclassified		AF317770.1	gg_id:136806	Nullarbor cave clone wb1_H11
3	0	1823	Proteobacteria	Gammaproteobacteria	Enterobacteriales	Enterobacteriaceae	Klebsiella	Klebsiella oxytoca		AF390083.1	gg_id:20393	Klebsiella oxytoca str. W-6
3	0	1875	Proteobacteria	Gammaproteobacteria	Enterobacteriales	Enterobacteriaceae	Serratia	unclassified		AY040208.1	gg_id:64290	Serratia proteamaculans
3	0	1884	Proteobacteria	Gammaproteobacteria	Enterobacteriales	Enterobacteriaceae	Klebsiella	Klebsiella oxytoca		AF543283.1	gg_id:58294	Klebsiella oxytoca str. ChDC OS31
3	1	2208	Proteobacteria	Gammaproteobacteria	Pasteurellales	Pasteurellaceae	unclassified	unclassified		AY362922.1	gg_id:107519	Pasteurella langaaensis str. CCUG 15566
3	0	2345	Proteobacteria	Alphaproteobacteria	Rhodobacterales	Rhodobacteraceae	unclassified	unclassified		X78312.1	gg_id:5644	Roseobacter litoralis str. ATCC 49566
3	1	2366	Proteobacteria	Gammaproteobacteria	Alteromonadales	Shewanellaceae	Shewanella	Shewanella pacifica		AF145921.1	gg_id:9077	Shewanella japonica str. KMM 3299
3	0	2369	Proteobacteria	Gammaproteobacteria	Pseudomonadales	Pseudomonadaceae	Pseudomonas	unclassified		D88521.1	gg_id:8531	Agrobacterium agile str. IAM12615
3	0	2404	Proteobacteria	Gammaproteobacteria	Pasteurellales	Pasteurellaceae	Pasteurella	Pasteurella multocida		AY316314.1	gg_id:103063	Pasteurella multocida str. 5
3	0	2473	Proteobacteria	Gammaproteobacteria	Enterobacteriales	Enterobacteriaceae	Edwardsiella	unclassified		AB050832.1	gg_id:74453	Edwardsiella tarda str. NB8031
3	0	2482	Proteobacteria	Gammaproteobacteria	Alteromonadales	Shewanellaceae	Shewanella	unclassified		AJ000213.1	gg_id:9100	Shewanella putrefaciens str. LMG 2369
3	0	2563	Chloroflexi	Anaerolineae	Anaerolineales	Anaerolinaceae	unclassified	unclassified		AJ306793.1	gg_id:66911	DCP-dechlorinating consortium clone SHD-14
3	0	2587	Proteobacteria	Gammaproteobacteria	Enterobacteriales	Enterobacteriaceae	Xenorhabdus	Xenorhabdus innexi		AJ810292.2	gg_id:106585	Xenorhabdus innexi str. DSM 16336
3	0	2611	Bacteroidetes	Sphingobacteria	Sphingobacteriales	Flexibacteraceae	unclassified	unclassified		AY168735.2	gg_id:135189	Oxidizing Biofilms: Cultivation Approaches and Rates Arsenite Oxidation arsenite-oxidizing biofilm clone Hot Creek 2
3	0	2738	Proteobacteria	Gammaproteobacteria	Oceanospirillales	Alteromonadaceae	Teredinibacter	unclassified		AY150183.1	gg_id:77433	Lyrodus pedicellatus symbiont
3	0	2754	Proteobacteria	Gammaproteobacteria	Enterobacteriales	Enterobacteriaceae	Pantoea	unclassified		AY092079.1	gg_id:67501	Pantoea agglomerans str. 732
3	0	2758	Proteobacteria	Gammaproteobacteria	Oceanospirillales	Alteromonadaceae	ZD0117	unclassified		AY375145.1	gg_id:98165	deep sea sediment clone D53
3	0	2761	Proteobacteria	Gammaproteobacteria	Vibrionales	Vibrionaceae	Vibrio	unclassified		NC_004460.1	gg_id:235488	Vibrio vulnificus str. CMCP6
3	0	2902	Proteobacteria	Gammaproteobacteria	Enterobacteriales	Enterobacteriaceae	Serratia	unclassified		AY236502.1	gg_id:82090	Serratia fonticola UTAD54
3	0	2939	Proteobacteria	Alphaproteobacteria	Rhodobacterales	Rhodobacteraceae	Paracoccus	unclassified		AB187584.1	gg_id:104167	Paracoccus koreensis str. Ch05
3	0	3052	Chloroflexi	Anaerolineae	Anaerolineales	Anaerolinaceae	DRC31	unclassified		AY548941.1	gg_id:104811	ANAMMOX sludge clone 2-1
3	0	3066	Proteobacteria	Gammaproteobacteria	Thiotrichales	Francisellaceae	unclassified	unclassified		AY102612.1	gg_id:64552	Caedibacter taeniospiralis
3	0	3204	Proteobacteria	Gammaproteobacteria	Enterobacteriales	Enterobacteriaceae	Buchnera	unclassified		AJ296752.1	gg_id:41602	Buchnera aphidicola (Baizongia pistaciae)
3	0	3291	Proteobacteria	Alphaproteobacteria	Rhodobacterales	Rhodobacteraceae	unclassified	unclassified		AF502214.1	gg_id:59351	EBPR sludge lab scale clone HP1A30
3	0	3302	Proteobacteria	Gammaproteobacteria	Pseudomonadales	Pseudomonadaceae	Pseudomonas	unclassified		AF511513.1	gg_id:65392	Pseudomonas graminis SaU5
3	0	3373	Proteobacteria	Gammaproteobacteria	Enterobacteriales	Enterobacteriaceae	Xenorhabdus	Xenorhabdus nematophila		AY521241.1	gg_id:100489	Xenorhabdus nematophila str. F1
3	0	3403	Proteobacteria	Gammaproteobacteria	Vibrionales	Vibrionaceae	Vibrio	unclassified		X74692.1	gg_id:9205	Vibrio campbellii str. ATCC 25920T
3	0	3420	Bacteroidetes	Sphingobacteria	Sphingobacteriales	Flexibacteraceae	unclassified	unclassified		AY162116.1	gg_id:135976	Cultivating Sargasso Sea clone GMD13F04
3	0	3618	Proteobacteria	Gammaproteobacteria	Xanthomonadales	Xanthomonadaceae	unclassified	unclassified		X95919.1	gg_id:7871	Xanthomonas axonopodis str. LMG 538-T
3	0	3668	Proteobacteria	Betaproteobacteria	Methylophilales	Methylophilaceae	unclassified	unclassified		AY212654.1	gg_id:103711	water 20 m downstream manure clone 208ds20
3	0	3724	Proteobacteria	Betaproteobacteria	Burkholderiales	Tepidimonaceae	Tepidimonas	unclassified		AY324139.1	gg_id:105792	Tepidimonas aquatica str. CLN-1
3	0	3728	Proteobacteria	Betaproteobacteria	Burkholderiales	Comamonadaceae	Comamonas	Comamonas terrigena		AJ430342.1	gg_id:66691	Comamonas terrigena str. LMG 1253
3	0	3814	Firmicutes	Clostridia	MBA08	unclassified	sfA	unclassified		AB114312.1	gg_id:102661	thermophilic anaerobic municipal solid waste digester clone MBA02
3	0	3816	Verrucomicrobia	Opitutae	Puniceicoccales	Puniceicoccaceae	unclassified	unclassified		AY033323.1	gg_id:111739	marine bacterioplankton clone MB11C04
3	0	4104	Proteobacteria	Betaproteobacteria	Burkholderiales	Burkholderiaceae	Burkholderia	unclassified		AY040365.1	gg_id:71936	Burkholderia hospita str. LMG 20598T
3	1	4133	Proteobacteria	Betaproteobacteria	Burkholderiales	Burkholderiaceae	Burkholderia	unclassified		AF093052.1	gg_id:112274	Burkholderia pseudomallei (Ara+ biotype) V686
3	0	4143	Proteobacteria	Gammaproteobacteria	Xanthomonadales	Xanthomonadaceae	Luteibacter	Luteibacter rhizovicinus		AJ580498.1	gg_id:99030	Luteibactor rhizovicina str. LJ96
3	0	4144	Firmicutes	Clostridia	Clostridiales	Eubacteriaceae	Anaerofustis	Anaerofustis stercorihominis		AJ518871.2	gg_id:104008	Anaerofustis stercorihominis str. wal 14563
3	1	4179	Proteobacteria	Betaproteobacteria	Burkholderiales	Alcaligenaceae	unclassified	unclassified		AY622228.1	gg_id:106744	subsurface soil clone C-CG17
3	0	4213	Bacteroidetes	Flavobacteria	Flavobacteriales	Flavobacteriaceae	Elizabethkingia	Elizabethkingia meningoseptica		AF207076.1	gg_id:25313	Chryseobacterium meningosepticum str. AB1572
3	0	4285	Firmicutes	Clostridia	MBA08	unclassified	sfA	unclassified		AB114314.1	gg_id:102959	thermophilic anaerobic municipal solid waste digester clone MBA04
3	0	4335	Proteobacteria	Betaproteobacteria	Burkholderiales	Burkholderiaceae	Burkholderia	Burkholderia glathei		AY154370.1	gg_id:77065	Burkholderia glathei Hg 5
3	0	4350	Proteobacteria	Gammaproteobacteria	Xanthomonadales	Xanthomonadaceae	Dyella	Dyella japonica		AB110497.1	gg_id:102574	Dyemonas todaii str. XD22
3	0	4362	Proteobacteria	Betaproteobacteria	Burkholderiales	Comamonadaceae	unclassified	unclassified		AF508103.1	gg_id:66240	Variovorax paradoxus TG27
3	0	4408	Firmicutes	Clostridia	MBA08	unclassified	sfA	unclassified		AB114323.1	gg_id:107788	thermophilic anaerobic municipal solid waste digester clone MBNA04
3	1	4412	Proteobacteria	Gammaproteobacteria	Legionellales	Coxiellaceae	unclassified	unclassified		AF255642.1	gg_id:22253	EBPR sludge clone Ebpr12
3	0	4439	Proteobacteria	Gammaproteobacteria	Alteromonadales	Pseudoalteromonadaceae	Pseudoalteromonas	unclassified		X82134.1	gg_id:8912	Pseudoalteromonas atlantica str. IAM 12927T
3	0	4499	Proteobacteria	Gammaproteobacteria	Chromatiales	Chromatiaceae	unclassified	unclassified		AB100006.1	gg_id:79132	inactive deep-sea hydrothermal vent chimneys clone IndB3-17
3	0	4542	Proteobacteria	Betaproteobacteria	Rhodocyclales	unclassified	sfA	unclassified		AF358001.1	gg_id:16597	peat soil microcosm clone LO13.1
3	0	4562	Proteobacteria	Betaproteobacteria	Burkholderiales	Burkholderiaceae	Cupriavidus	unclassified		AF361022.1	gg_id:33253	Ralstonia sp. str. NAH8
3	0	4630	Proteobacteria	Betaproteobacteria	Burkholderiales	Comamonadaceae	Xenophilus	unclassified		AF285414.1	gg_id:23855	Xenophilus azovorans str. KF46F
3	0	4701	Bacteroidetes	Sphingobacteria	Sphingobacteriales	Chitinophagaceae	unclassified	unclassified		AY375092.1	gg_id:98592	deep sea sediment clone C45
3	0	4713	Proteobacteria	Betaproteobacteria	Burkholderiales	Burkholderiaceae	Burkholderia	unclassified		AF512826.1	gg_id:66044	Burkholderia sordidicola str. S5-B
3	0	4757	Proteobacteria	Betaproteobacteria	Methylophilales	Methylophilaceae	Methylophilus	unclassified		AB193724.1	gg_id:108435	Methylophilus methylotrophus str. NCIMB 10515
3	0	4789	Proteobacteria	Gammaproteobacteria	Chromatiales	Ectothiorhodospiraceae	Thioalkalivibrio	unclassified		AY360060.1	gg_id:93813	Thialkalivibrio thiocyanodenitrificans str. ARhD
3	0	4876	Proteobacteria	Betaproteobacteria	Burkholderiales	Burkholderiaceae	Burkholderia	unclassified		AB024310.1	gg_id:7215	Burkholderia kururiensis
3	0	4882	Proteobacteria	Betaproteobacteria	Burkholderiales	Alcaligenaceae	Tetrathiobacter	unclassified		X86590.1	gg_id:6883	Alcaligenes sp str. 30-68
3	0	4927	Proteobacteria	Betaproteobacteria	Methylophilales	Methylophilaceae	unclassified	unclassified		U85120.1	gg_id:6524	Uncultivated organism integrated epilimnetic sample Carry Pond NY USA clone ACK-C30 proteobacterium
3	0	4952	Proteobacteria	Betaproteobacteria	Methylophilales	Methylophilaceae	unclassified	unclassified		AY238979.1	gg_id:105790	sludge dentrifying reactor fed with methanol clone DSBR-C043
3	0	5160	Proteobacteria	Gammaproteobacteria	Xanthomonadales	Xanthomonadaceae	Arenimonas	unclassified		AF445726.1	gg_id:18696	travertine hot spring clone SM2E10
3	0	5419	Spirochaetes	Spirochaetes	Spirochaetales	Spirochaetaceae	Treponema	unclassified		AB085161.1	gg_id:69670	termite gut clone NkS-Ste2
3	3	5549	Firmicutes	Bacilli	Bacillales	Bacillaceae	Bacillus	unclassified		AY461762.2	gg_id:112023	Bacillus thuringiensis serovar israelensis
3	0	5586	Firmicutes	Bacilli	Lactobacillales	Enterococcaceae	unclassified	unclassified		AJ576353.1	gg_id:106710	hindgut homogenate Pachnoda ephippiata larva clone PeH37
3	0	5631	Spirochaetes	Spirochaetes	Spirochaetales	Spirochaetaceae	Spirochaeta	unclassified		AB088873.1	gg_id:77729	termite gut homogenate clone Rs-D16 sp.
3	0	5640	Proteobacteria	Epsilonproteobacteria	Campylobacterales	Helicobacteraceae	unclassified	unclassified		AY082468.1	gg_id:67838	neutral pH mine biofilm clone 44a-B1-40
3	0	5647	Firmicutes	Bacilli	Lactobacillales	Enterococcaceae	unclassified	unclassified		AJ576421.1	gg_id:106074	midgut homogenate Pachnoda ephippiata larva clone PeM67
3	0	5715	Firmicutes	Bacilli	Bacillales	Alicyclobacillaceae	Alicyclobacillus	unclassified		AB059674.1	gg_id:30727	Alicyclobacillus acidocaldarius str. DSM 11297
3	1	5867	Firmicutes	Bacilli	Bacillales	Bacillaceae	Bacillus	unclassified		AY559426.1	gg_id:100562	hot spring water clone LS8
3	0	5894	Firmicutes	Bacilli	Lactobacillales	Lactobacillaceae	Lactobacillus	Lactobacillus acidipiscis		AJ251560.1	gg_id:18965	Lactobacillus cypricasei str. LMK3
3	0	5928	Firmicutes	Bacilli	Lactobacillales	Enterococcaceae	unclassified	unclassified		AJ576415.1	gg_id:101691	midgut homogenate Pachnoda ephippiata larva clone PeM58
3	1	5984	Proteobacteria	Epsilonproteobacteria	Campylobacterales	Helicobacteraceae	Helicobacter	Helicobacter felis		AY631948.1	gg_id:106719	Helicobacter felis str. Lee CS3
3	0	6077	Spirochaetes	Spirochaetes	Spirochaetales	Spirochaetaceae	Treponema	sp5		AJ458945.1	gg_id:83413	Mixotricha paradoxa is flagellate hindgut Mastotermes darwiniensis clone mp3 of
3	0	6155	Proteobacteria	Epsilonproteobacteria	Campylobacterales	Campylobacteraceae	Campylobacter	unclassified		AF372092.1	gg_id:66985	Campylobacter coli str. LMG 6440
3	0	6165	Proteobacteria	Epsilonproteobacteria	Campylobacterales	Helicobacteraceae	unclassified	unclassified		AY216452.1	gg_id:82339	temperate estuarine mud clone KM61
3	1	6195	Proteobacteria	Epsilonproteobacteria	Campylobacterales	Helicobacteraceae	Helicobacter	Helicobacter felis		AF103882.1	gg_id:11030	Helicobacter felis str. 1136-7
3	1	6255	Proteobacteria	Epsilonproteobacteria	Campylobacterales	Helicobacteraceae	Helicobacter	Helicobacter felis		AF506785.1	gg_id:72292	Helicobacter heilmannii str. WD1
3	0	6268	Firmicutes	Bacilli	Lactobacillales	Enterococcaceae	unclassified	unclassified		AJ576356.1	gg_id:107176	hindgut homogenate Pachnoda ephippiata larva clone PeH40
3	0	6301	Firmicutes	Bacilli	Bacillales	Staphylococcaceae	Macrococcus	Macrococcus caseolyticus		Y15711.1	gg_id:14905	Macrococcus caseolyticus str. ATCC 13548
3	3	6340	Firmicutes	Bacilli	Lactobacillales	Lactobacillaceae	Lactobacillus	unclassified		AY253657.1	gg_id:84126	Lactobacillus kalixensis str. Kx127A2; LMG 22115T; DSM 16043T; CCUG 48459T
3	0	6358	Firmicutes	Bacilli	Lactobacillales	Streptococcaceae	Lactococcus	unclassified		AB089063.1	gg_id:78015	termite gut homogenate clone Rs-C68 sp.
3	0	6492	Firmicutes	Bacilli	Bacillales	Alicyclobacillaceae	Alicyclobacillus	unclassified		AB042062.1	gg_id:85455	Bacillus tusciae str. IFO 15312T
3	4	6530	Firmicutes	Bacilli	Lactobacillales	Lactobacillaceae	Lactobacillus	unclassified		AY773952.1	gg_id:107852	Lactobacillus paracasei 2C
3	0	6624	Firmicutes	Bacilli	Turicibacterales	Turicibacteraceae	Turicibacter	unclassified		AF349724.1	gg_id:20396	Turicibacter sanguinis
3	1	6650	Acidobacteria	Solibacteres	Solibacterales	Solibacteraceae	Candidatus Solibacter	unclassified		AY555784.1	gg_id:101141	Bor Khlueng hot spring clone PK34
3	1	6694	Firmicutes	Bacilli	Lactobacillales	Streptococcaceae	Streptococcus	Streptococcus thermophilus		CP000023.1	gg_id:108858	Streptococcus thermophilus str. LMG 18311
3	0	6746	Firmicutes	Bacilli	Lactobacillales	Lactobacillaceae	Lactobacillus	unclassified		AY590777.1	gg_id:106640	Lactobacillus plantarum str. lp-onlly
3	1	6757	Proteobacteria	Epsilonproteobacteria	Campylobacterales	Campylobacteraceae	Campylobacter	unclassified		AJ620504.1	gg_id:108770	Campylobacter insulaenigrae str. NCTC 12927
3	2	6796	Firmicutes	Bacilli	Lactobacillales	Lactobacillaceae	Lactobacillus	Lactobacillus ingluviei		AF317703.1	gg_id:40447	Lactobacillus thermotolerans str. G 43
3	0	6870	Firmicutes	Bacilli	Bacillales	Bacillaceae	Bacillus	unclassified		D16273.1	gg_id:14673	Bacillus megaterium str. IAM 13418
3	0	6882	Firmicutes	Bacilli	Lactobacillales	Lactobacillaceae	Lactobacillus	Lactobacillus salivarius		AY389802.1	gg_id:96905	Lactobacillus salivarius str. RA2116
3	0	6887	Firmicutes	Bacilli	Bacillales	Paenibacillaceae	Paenibacillus	Paenibacillus terrae		AJ318910.2	gg_id:77277	Paenibacillus terrae str. MH72
3	0	6941	Firmicutes	Bacilli	Lactobacillales	Enterococcaceae	unclassified	unclassified		AB062833.1	gg_id:20438	termite gut homogenate clone BCf6-17
3	0	7048	Firmicutes	Bacilli	Bacillales	Bacillaceae	unclassified	unclassified		AB189326.1	gg_id:103803	Gracilibacillus sp. str. SA-Gb1
3	1	7052	Proteobacteria	Epsilonproteobacteria	Campylobacterales	Helicobacteraceae	Helicobacter	Helicobacter felis		AY686607.1	gg_id:111336	Helicobacter felis str. Lee DS2
3	0	7071	Spirochaetes	Spirochaetes	Spirochaetales	Spirochaetaceae	Treponema	sp5		X89050.1	gg_id:4043	termite hindgut clone mpsp2
3	0	7083	Acidobacteria	Acidobacteria	Acidobacteriales	Acidobacteriaceae	unclassified	unclassified		Y07586.1	gg_id:1833	soil clone DA023
3	1	7097	Acidobacteria	Acidobacteria	Acidobacteriales	Acidobacteriaceae	unclassified	unclassified		AY592409.1	gg_id:104235	deep-sea mud volcano clone Amsterdam-2B-52; BC20-2B-52
3	0	7114	Proteobacteria	Epsilonproteobacteria	Campylobacterales	Campylobacteraceae	Campylobacter	unclassified		AF550655.1	gg_id:57353	Campylobacter showae str. LMG 12636
3	0	7164	Proteobacteria	Alphaproteobacteria	Rhodospirillales	Rhodospirillaceae	Rhodocista	Rhodocista pekingensis		AF523824.1	gg_id:69358	Rhodocista pekingensis str. 3-p
3	0	7191	Actinobacteria	Actinobacteria	0319-7L14	unclassified	sfA	unclassified		AY093463.1	gg_id:55589	deep marine sediment clone MB-A2-108
3	0	7290	Bacteroidetes	Flavobacteria	Flavobacteriales	Flavobacteriaceae	Bizionia	unclassified		AY694005.1	gg_id:102654	Calefactosor saleffrenus str. HFD
3	0	7428	Proteobacteria	Deltaproteobacteria	Syntrophobacterales	Syntrophaceae	unclassified	unclassified		AB179694.1	gg_id:102521	groundwater 0.2 m-captured fraction clone KNA6-EB24
3	0	7472	Cyanobacteria	4C0d-2	mle1-12	unclassified	sfA	unclassified		AY328748.1	gg_id:88230	drinking water system simulator clone DSSD50
3	0	7480	Bacteroidetes	Bacteroidia	Bacteroidales	Prevotellaceae	Prevotella	unclassified		AY331415.1	gg_id:91187	Prevotella genomosp. P6
3	0	7542	Proteobacteria	Deltaproteobacteria	Desulfovibrionales	Desulfovibrionaceae	Desulfovibrio	unclassified		AY274449.1	gg_id:105315	Desulfovibrio ferrophilus str. IS5
3	0	7680	Acidobacteria	Acidobacteria	Acidobacteriales	Acidobacteriaceae	unclassified	unclassified		AY234608.1	gg_id:112338	soil isolate Ellin5257
3	0	7748	Bacteroidetes	Bacteroidia	Bacteroidales	Porphyromonadaceae	Tannerella	unclassified		AJ576344.1	gg_id:101861	hindgut homogenate Pachnoda ephippiata larva clone PeH27
3	0	7994	Proteobacteria	Alphaproteobacteria	Rhizobiales	Rhizobiaceae	Shinella	unclassified		X74915.1	gg_id:5207	Shinella zoogloeoides str. ATCC 19623
3	0	8053	Cyanobacteria	Oscillatoriophycideae	Chroococcales	Synechococcaceae	Synechococcus	unclassified		AF448074.1	gg_id:62924	Synechococcus sp. str. UH7
3	0	8062	Acidobacteria	Sva0725	Sva0725	unclassified	sfC	unclassified		AY225642.1	gg_id:98176	Mid-Atlantic Ridge hydrothermal sediment clone AT-s3-59
3	0	8305	Bacteroidetes	Flavobacteria	Flavobacteriales	Flavobacteriaceae	Bizionia	unclassified		AY694004.1	gg_id:102497	Calefactosor gelidisalsuginis str. IC164
3	1	8367	Proteobacteria	Alphaproteobacteria	Rhizobiales	Rhizobiaceae	Rhizobium	Rhizobium leguminosarum		U89831.1	gg_id:5335	Rhizobium leguminosarum bv. viciae str. USDA 2508
3	0	8421	Proteobacteria	Alphaproteobacteria	Rhodospirillales	Rhodospirillaceae	unclassified	unclassified		AJ581585.1	gg_id:94055	soil near uranium mill tailings clone KCM-B-15
3	0	8429	Proteobacteria	Deltaproteobacteria	Desulfobacterales	Desulfobulbaceae	unclassified	unclassified		AB100004.1	gg_id:79377	inactive deep-sea hydrothermal vent chimneys clone IndB2-42
3	0	8669	Proteobacteria	Alphaproteobacteria	Rhodospirillales	Rhodospirillaceae	unclassified	unclassified		AY654819.1	gg_id:99834	Oculina mucus isolate 82
3	0	8681	Proteobacteria	Deltaproteobacteria	Myxococcales	Haliangiaceae	unclassified	unclassified		AJ518792.1	gg_id:76933	uranium mining waste pile clone JG37-AG-33 proteobacterium
3	3	8723	Cyanobacteria	Oscillatoriophycideae	Chroococcales	Microcystaceae	Microcystis	unclassified		D89031.1	gg_id:3114	Microcystis aeruginosa str. NIES87
3	0	8750	Cyanobacteria	Synechococcophycideae	Synechococcales	Acaryochloridaceae	Acaryochloris	Acaryochloris marina		AY163573.1	gg_id:57549	Acaryochloris marina str. MBIC11017
3	0	8805	Proteobacteria	Alphaproteobacteria	Rhizobiales	Phyllobacteriaceae	unclassified	unclassified		Y15403.1	gg_id:5113	Aquamicrobium defluvii str. DSM 11603
3	3	8810	Bacteroidetes	Bacteroidia	Bacteroidales	Prevotellaceae	Prevotella	Prevotella nigrescens		AY689229.1	gg_id:107619	Prevotella nigrescens str. ChDC KB50
3	0	9094	Proteobacteria	Deltaproteobacteria	Myxococcales	Myxococcaceae	Myxococcus	unclassified		AJ233919.1	gg_id:10604	Myxococcus fulvus str. Mx f428
3	0	9104	Actinobacteria	Actinobacteria	Solirubrobacterales	Patulibacteraceae	unclassified	unclassified		AJ617894.1	gg_id:111050	oxic-anoxic interphase flooded paddy soil clone D282119
3	0	9132	Acidobacteria	Acidobacteria	Acidobacteriales	Acidobacteriaceae	unclassified	unclassified		AF524860.1	gg_id:77412	sphagnum peat bog clone K-5b2
3	0	9265	Fusobacteria	Fusobacteria	Fusobacteriales	Fusobacteriaceae	Leptotrichia	unclassified		AF385571.1	gg_id:70038	crevicular epithelial cells clone EI013
3	1	9499	Tenericutes	Mollicutes	Mycoplasmatales	Mycoplasmataceae	Mycoplasma	Mycoplasma hominis		AJ002268.1	gg_id:40026	Mycoplasma hominis str. P2
3	0	9513	Tenericutes	Mollicutes	Acholeplasmatales	Acholeplasmataceae	Candidatus Phytoplasma	unclassified		AY180953.1	gg_id:102314	Aster yellows phytoplasma str. DillD2
3	0	9556	Firmicutes	Clostridia	Clostridiales	Lachnospiraceae	Blautia	Ruminococcus obeum		X85101.1	gg_id:13989	Ruminococcus obeum
3	0	9581	Firmicutes	Clostridia	Clostridiales	Ruminococcaceae	unclassified	unclassified		AB089030.1	gg_id:78007	termite gut homogenate clone Rs-A13 bacterium
3	0	9606	Firmicutes	Clostridia	Clostridiales	Catabacteriaceae	unclassified	unclassified		AF481213.1	gg_id:68349	oral endodontic infection clone MCE7_107
3	0	9733	Tenericutes	Mollicutes	Acholeplasmatales	Acholeplasmataceae	Candidatus Phytoplasma	unclassified		AY265220.1	gg_id:106715	Blueberry stunt phytoplasma str. BBS1
3	1	9752	Firmicutes	Clostridia	Clostridiales	Lachnospiraceae	Clostridium	unclassified		AB185571.1	gg_id:101936	rumen clone F23-H09
3	0	9759	Proteobacteria	Alphaproteobacteria	Rhizobiales	Methylobacteriaceae	Methylobacterium	Methylobacterium hispanicum		AJ785570.1	gg_id:101522	Methylobacterium hispanicum str. GR18
3	0	9781	Proteobacteria	Alphaproteobacteria	Rhizobiales	Methylocystaceae	unclassified	unclassified		AJ458473.1	gg_id:56422	Methylocystis echinoides str. IMET 10491
3	0	9834	Firmicutes	Clostridia	Clostridiales	Clostridiaceae	Clostridium	Clostridium glycolicum		X76750.1	gg_id:14212	Clostridium glycolicum str. DSM 1288
3	0	9856	Proteobacteria	Alphaproteobacteria	Rhizobiales	Bradyrhizobiaceae	Bosea	unclassified		AJ250797.1	gg_id:4823	Bosea thiooxidans str. RpPl5-VS
3	1	9908	Tenericutes	Mollicutes	Mycoplasmatales	Mycoplasmataceae	Mycoplasma	Mycoplasma arginini		AF125581.1	gg_id:15895	Mycoplasma arginini str. G230(T)
3	0	9915	Tenericutes	Mollicutes	Acholeplasmatales	Acholeplasmataceae	Acholeplasma	unclassified		AY538164.1	gg_id:103388	Acholeplasma cavigenitalium str. GP3
3	0	9995	Firmicutes	Clostridia	Clostridiales	Ruminococcaceae	Ruminococcus	unclassified		AJ515913.1	gg_id:102671	Ruminococcus sp. str. 18P13
3	0	10003	Proteobacteria	Alphaproteobacteria	Rickettsiales	Pelagibacteraceae	Candidatus Pelagibacter	unclassified		AB193895.1	gg_id:108819	deep-sea vent clone Mb-NB02
3	0	10054	Firmicutes	Clostridia	Clostridiales	Symbiobacteriaceae	Symbiobacterium	Symbiobacterium thermophilum		AF190460.1	gg_id:44578	Symbiobacterium toebii str. SC-1
3	0	10093	Firmicutes	Clostridia	Clostridiales	Ruminococcaceae	unclassified	unclassified		AY622268.1	gg_id:100124	subsurface soil clone S-F26
3	0	10141	Firmicutes	Clostridia	Clostridiales	Lachnospiraceae	unclassified	unclassified		AY854319.1	gg_id:111207	herbivore gastrointestinal tract clone Thompsons30
3	0	10163	Proteobacteria	Alphaproteobacteria	Rhizobiales	Bradyrhizobiaceae	Bosea	unclassified		AJ250798.1	gg_id:4824	Bosea thiooxidans str. RpPl3-VS
3	1	10187	Firmicutes	Clostridia	Clostridiales	Clostridiaceae	Clostridium	unclassified		AF407686.1	gg_id:60611	Great Artesian Basin clone R10
3	0	10213	Firmicutes	Clostridia	Clostridiales	Lachnospiraceae	Catonella	unclassified		X87151.1	gg_id:14096	Catonella morbi str. ATCC 51271
3	0	10346	Fusobacteria	Fusobacteria	Fusobacteriales	Fusobacteriaceae	Leptotrichia	unclassified		AF385518.1	gg_id:74391	tongue dorsa clone DR011
3	1	10371	Firmicutes	Clostridia	Clostridiales	Lachnospiraceae	Shuttleworthia	unclassified		AY471619.1	gg_id:104817	vaginal lavage clone 7200A-2c13Sm
3	0	10430	Firmicutes	Clostridia	Clostridiales	Lachnospiraceae	Clostridium	unclassified		AF157053.1	gg_id:14035	Clostridium sp. ASF502 str. ASF 502
3	0	10486	Firmicutes	Clostridia	Clostridiales	Lachnospiraceae	unclassified	unclassified		AB185698.1	gg_id:101084	rumen clone U28-D12
3	0	10539	Firmicutes	Clostridia	Clostridiales	Lachnospiraceae	unclassified	unclassified		AF371584.1	gg_id:68844	swine intestine clone p-2876-6C5
3	0	10598	Proteobacteria	Alphaproteobacteria	Rhizobiales	Hyphomicrobiaceae	Blastochloris	unclassified		AJ012089.1	gg_id:4711	Blastochloris sulfoviridis str. ToP1
3	0	10602	Firmicutes	Clostridia	Clostridiales	Clostridiales Family XI. Incertae Sedis	Peptoniphilus	Peptoniphilus asaccharolyticus		AF542230.1	gg_id:83175	Peptoniphilus lacrimalis str. CCUG 31350
3	0	10623	Firmicutes	Clostridia	Clostridiales	Lachnospiraceae	unclassified	unclassified		AY854265.2	gg_id:109551	herbivore gastrointestinal tract clone CATTLE_3
3	0	10705	Firmicutes	Clostridia	Clostridiales	Lachnospiraceae	Butyrivibrio	unclassified		X89976.1	gg_id:13950	Butyrivibrio fibrisolvens str. Bu 43
3	0	10706	Proteobacteria	Alphaproteobacteria	Rickettsiales	Rickettsiaceae	Rickettsia	unclassified		L36673.1	gg_id:5976	Rickettsia parkeri str. Maculatum 20
3	0	10709	Firmicutes	Clostridia	Clostridiales	Lachnospiraceae	Butyrivibrio	unclassified		AY699275.1	gg_id:105974	Butyrivibrio fibrisolvens L10
3	0	10735	Proteobacteria	Alphaproteobacteria	Rickettsiales	Pelagibacteraceae	Candidatus Pelagibacter	unclassified		AF406514.1	gg_id:60660	bacterioplankton clone AEGEAN_107
3	0	10803	Proteobacteria	Alphaproteobacteria	Rhizobiales	Methylocystaceae	unclassified	unclassified		AY138237.1	gg_id:107461	human stomach biopsy clone Sto3-1
3	0	10827	Firmicutes	Clostridia	Clostridiales	Lachnospiraceae	unclassified	unclassified		AY212776.1	gg_id:102221	equine manure clone wet74
3	0	10837	Firmicutes	Clostridia	Clostridiales	Lachnospiraceae	Clostridium	unclassified		AJ576418.1	gg_id:102162	midgut homogenate Pachnoda ephippiata larva clone PeM64
3	0	10873	Firmicutes	Clostridia	Clostridiales	Clostridiaceae	Clostridium	Clostridium glycolicum		AY007244.1	gg_id:40074	Clostridium glycolicum str. CIN5
3	0	11034	Firmicutes	Clostridia	Clostridiales	Clostridiales Family XIII. Incertae Sedis	Mogibacterium	unclassified		AB021702.1	gg_id:14167	Mogibacterium vescum str. ATCC 700697
3	0	11060	Firmicutes	Clostridia	Clostridiales	Lachnospiraceae	unclassified	unclassified		AF385563.1	gg_id:17517	on or epthelial purified crevicular epithelial cells clone BU014
3	0	11089	Firmicutes	Clostridia	Clostridiales	Ruminococcaceae	Clostridium	unclassified		AY684393.3	gg_id:110957	mucosal biopsies human intestine clone HuAC05
3	0	11143	Proteobacteria	Alphaproteobacteria	Rhizobiales	Methylobacteriaceae	Methylobacterium	Methylobacterium hispanicum		AJ635304.1	gg_id:106967	Methylobacterium hispanicum str. GP34
2	0	64	Actinobacteria	Actinobacteria	Actinomycetales	Microbacteriaceae	Microbacterium	unclassified		AB007417.1	gg_id:12224	Microbacterium dextranolyticum
2	0	159	Actinobacteria	Actinobacteria	Actinomycetales	Microbacteriaceae	Microbacterium	unclassified		AF319539.1	gg_id:19202	Microbacterium nematophilum str. CBX102
2	0	183	Actinobacteria	Actinobacteria	Actinomycetales	Nocardiaceae	Nocardia	unclassified		AF430029.1	gg_id:82005	Nocardia nova str. S556
2	0	187	Actinobacteria	Actinobacteria	Actinomycetales	Micromonosporaceae	unclassified	unclassified		AB047516.1	gg_id:17380	Actinoplanes yunnanensis str. IFO 14459T
2	1	234	Actinobacteria	Actinobacteria	Actinomycetales	Actinosynnemataceae	Lentzea	Lentzea albidocapillata		Y09158.1	gg_id:12966	IMSNU 50711T)
2	1	267	Actinobacteria	Actinobacteria	Actinomycetales	Pseudonocardiaceae	Actinoalloteichus	unclassified		AY426714.2	gg_id:99316	Actinoalloteichus spitii str. MTCC 6194
2	0	269	Actinobacteria	Actinobacteria	Actinomycetales	Microbacteriaceae	Agromyces	unclassified		AY507128.1	gg_id:101746	Agromyces neoliticus str. 23-23
2	0	318	Actinobacteria	Actinobacteria	Actinomycetales	Actinomycetaceae	Actinomyces	unclassified		AJ507295.1	gg_id:58541	Actinomyces oricola str. CCUG 46090
2	1	326	SAR406	AB16	SSW63Au	unclassified	sfA	unclassified		AF275926.2	gg_id:102419	anaerobic digester clone AB16
2	0	369	ZB3	Rs-J96	unclassified	unclassified	sfA	unclassified		AB089068.1	gg_id:78071	termite gut homogenate clone Rs-J96
2	1	377	Actinobacteria	Actinobacteria	Actinomycetales	Micrococcaceae	Rothia	Rothia dentocariosa		AF543276.1	gg_id:58305	Rothia dentocariosa str. ChDC B198
2	0	411	Actinobacteria	Actinobacteria	Actinomycetales	Micrococcaceae	Arthrobacter	Arthrobacter arilaitensis		AJ609629.1	gg_id:100770	Arthrobacter arilaitensis Stp101
2	0	420	Actinobacteria	Actinobacteria	koll13	unclassified	sfA	unclassified		AB186973.1	gg_id:106325	Mariana trough hydrothermal vent water 0.2micro-m filterable fraction clone MT-NB10
2	0	474	Actinobacteria	Actinobacteria	Actinomycetales	Nocardiaceae	Rhodococcus	unclassified		AJ576250.1	gg_id:88661	Rhodococcus erythropolis MR32W
2	1	489	Actinobacteria	Actinobacteria	Actinomycetales	Brevibacteriaceae	Brevibacterium	Brevibacterium luteolum		AJ488509.2	gg_id:73538	Brevibacterium luteolum str. CF87
2	0	541	Actinobacteria	Actinobacteria	Acidimicrobiales	Acidimicrobiaceae	unclassified	unclassified		AF047642.1	gg_id:11393	acid mine drainage clone TRA2-10
[truncated: 790 more rows]

## Sheet: TableS4
Table S4. Taxa positively correlated with airway community richness (p<0.001, q<0.001)
								Representative Sequence
G2 OTU	Spearman's correlation coefficient	Phylum	Class	Order	Family	Genus	Species	Accession Number	Greengenes ID	Representative Sequence
10533	0.77632	Firmicutes	Clostridia	Clostridiales	Lachnospiraceae	unclassified	unclassified	AB185778.1	gg_id:105813	rumen clone U29-D08
9380	0.757034	Proteobacteria	Alphaproteobacteria	Rickettsiales	Anaplasmataceae	Anaplasma	unclassified	AF493952.1	gg_id:66159	tick-borne pathogen order Rickettsiales East: evidence ticks humans identical 2 Homo sapiens s and Ixodes persulcatus Russian Far East Khabaravsk clone
8700	0.714302	Proteobacteria	Deltaproteobacteria	Desulfuromonadales	Desulfuromonadaceae	unclassified	unclassified	AY187304.2	gg_id:108676	Geopsychrobacter electrodiphilus str. A2
779	0.70303	Actinobacteria	Actinobacteria	Acidimicrobiales	Acidimicrobiaceae	unclassified	unclassified	AJ581605.1	gg_id:94227	soil near uranium mill tailings clone KCM-B-10
11019	0.700057	Firmicutes	Bacilli	Bacillales	Alicyclobacillaceae	Alicyclobacillus	unclassified	Y07608.2	gg_id:14393	Drentse grassland soil clone DA113
9993	0.696806	Firmicutes	Clostridia	Clostridiales	Lachnospiraceae	unclassified	unclassified	AY854333.1	gg_id:109953	herbivore gastrointestinal tract clone Thompsons46
8771	0.689845	Proteobacteria	Alphaproteobacteria	Rhizobiales	Aurantimonadaceae	Fulvimarina	Fulvimarina pelagi	AY178861.1	gg_id:77696	Fulvimarina pelagi str. HTCC2615
1364	0.680829	Actinobacteria	Actinobacteria	Actinomycetales	Streptomycetaceae	Streptomyces	unclassified	AB045886.1	gg_id:69739	Streptomyces nogalater str. JCM 4799
5628	0.679504	Firmicutes	Bacilli	Bacillales	Paenibacillaceae	Paenibacillus	unclassified	AY592793.1	gg_id:103973	deep-sea mud volcano clone Napoli-4B-79; BC07-4B-79
4761	0.678596	Firmicutes	Clostridia	Clostridiales	Peptococcaceae	Desulfotomaculum	unclassified	AY741704.1	gg_id:100378	borehole water gold mine clone TTMF164
1372	0.678291	Actinobacteria	Actinobacteria	Actinomycetales	Streptomycetaceae	Streptomyces	unclassified	AB006154.1	gg_id:11807	Trichotomospora caesia str. IFO14562
10828	0.673789	Firmicutes	Clostridia	Clostridiales	Lachnospiraceae	unclassified	unclassified	AY854291.2	gg_id:110481	herbivore gastrointestinal tract clone CATTLE_29
9810	0.669918	Firmicutes	Clostridia	Clostridiales	Lachnospiraceae	unclassified	unclassified	AY854368.1	gg_id:110858	herbivore gastrointestinal tract clone Thompsons96
322	0.665426	Actinobacteria	Actinobacteria	Actinomycetales	Streptomycetaceae	Streptomyces	unclassified	AY493982.1	gg_id:136535	Fingerprinting aggregates soil clone 341
639	0.66418	Actinobacteria	Actinobacteria	Actinomycetales	Cellulomonadaceae	unclassified	unclassified	AF409026.1	gg_id:99702	Micrococcineae str. Ellin184
9691	0.661767	Firmicutes	Clostridia	Clostridiales	Lachnospiraceae	Blautia	unclassified	AY442822.1	gg_id:99566	Ruminococcus sp. YE58
9864	0.656265	TM7	TM7-3	Blgi18	unclassified	sfA	unclassified	AJ538353.1	gg_id:98073	chemocline clone 54
6848	0.653125	Firmicutes	Bacilli	Lactobacillales	Lactobacillaceae	Lactobacillus	unclassified	AY253660.1	gg_id:84798	Lactobacillus ultunensis str. Kx146C1; LMG 22117T; DSM 16047T; CCUG 48460T
1243	0.652653	Actinobacteria	Actinobacteria	Actinomycetales	Streptomycetaceae	Streptomyces	unclassified	AJ870981.1	gg_id:110622	Streptomyces danangensis str. XKDN19
2759	0.648772	Proteobacteria	Gammaproteobacteria	Oceanospirillales	Piscirickettsiaceae	Piscirickettsia	Piscirickettsia salmonis	U36940.1	gg_id:7735	Piscirickettsia salmonis str. EM-90
9020	0.647763	Bacteroidetes	Bacteroidia	Bacteroidales	RikenellaceaeII	unclassified	unclassified	AY160848.1	gg_id:97753	termite intestinal tract clone COB P4-1
9991	0.647003	Tenericutes	Mollicutes	Acholeplasmatales	Acholeplasmataceae	Candidatus Phytoplasma	unclassified	AF248960.1	gg_id:55663	Mexican periwinkle virescence phytoplasma str. MPV virescence
9477	0.646642	Firmicutes	Clostridia	Clostridiales	Clostridiaceae	Clostridium	unclassified	AF407388.1	gg_id:68943	MCB-contaminated groundwater-treating reactor clone RA9C1
9248	0.646382	Proteobacteria	Alphaproteobacteria	Rickettsiales	Pelagibacteraceae	Candidatus Pelagibacter	unclassified	AB186982.1	gg_id:102345	Mariana trough hydrothermal vent water 0.2micro-m filterable fraction clone MT-NB25
1265	0.644317	Actinobacteria	Actinobacteria	Actinomycetales	Streptomycetaceae	Streptomyces	unclassified	AY277529.1	gg_id:85361	Streptomyces hebeiensis str. YIM 001
7780	0.643761	Firmicutes	Clostridia	Thermoanaerobacterales	unclassified	sfC	unclassified	AJ431236.1	gg_id:79101	Cytophaga sp. str. BHI60-57B
10827	0.643252	Firmicutes	Clostridia	Clostridiales	Lachnospiraceae	unclassified	unclassified	AY212776.1	gg_id:102221	equine manure clone wet74
9132	0.643252	Acidobacteria	Acidobacteria	Acidobacteriales	Acidobacteriaceae	unclassified	unclassified	AF524860.1	gg_id:77412	sphagnum peat bog clone K-5b2
1903	0.640316	Nitrospirae	Nitrospira	Nitrospirales	Leptospirillaceae	Leptospirillum	Leptospirillum ferriphilum	AJ295686.1	gg_id:38542	Leptospirillum ferrooxidans str. TzT-B1-K4
1329	0.635416	Actinobacteria	Actinobacteria	Actinomycetales	Micromonosporaceae	unclassified	unclassified	AB159779.1	gg_id:106945	Micromonospora auratinigra str. TT1-11
8114	0.635397	Proteobacteria	Alphaproteobacteria	Rhodospirillales	Rhodospirillaceae	unclassified	unclassified	AJ347025.1	gg_id:60184	sponge clone TK03
969	0.633082	AC1	SHA-114	unclassified	unclassified	sfC	unclassified	AY592377.1	gg_id:106589	deep-sea mud volcano clone Amsterdam-2B-17; BC20-2B-17
5496	0.630451	Firmicutes	Bacilli	Bacillales	Bacillaceae	Bacillus	unclassified	AB062696.1	gg_id:22216	Bacillus aestuarii
9502	0.623024	Chloroflexi	Chloroflexi	Chloroflexales	Chloroflexaceae	unclassified	unclassified	AF507694.1	gg_id:65689	forest soil clone S095
5088	0.622504	Proteobacteria	Gammaproteobacteria	Xanthomonadales	Xanthomonadaceae	Stenotrophomonas	unclassified	X95925.1	gg_id:7815	Stenotrophomonas maltophilia str. LMG 11114
10369	0.621671	Proteobacteria	Alphaproteobacteria	Rhizobiales	Bradyrhizobiaceae	Afipia	unclassified	U87761.1	gg_id:4971	Afipia broomeae str. G5958
1337	0.62119	Actinobacteria	Actinobacteria	Actinomycetales	Micromonosporaceae	Micromonospora	unclassified	X92620.1	gg_id:12854	Micromonospora fulviviridis str. DSM 43906
1411	0.620495	Actinobacteria	Actinobacteria	Actinomycetales	Streptomycetaceae	Streptomyces	unclassified	Z68101.1	gg_id:11868	Streptomyces thermodiastaticus str. DSM 40573 ()
1867	0.62042	Proteobacteria	Gammaproteobacteria	Oceanospirillales	Halomonadaceae	unclassified	unclassified	D14555.1	gg_id:8114	Zymobacter palmae str. T109
4631	0.620295	Bacteroidetes	Sphingobacteria	Sphingobacteriales	Flexibacteraceae	unclassified	unclassified	AB078063.1	gg_id:58625	Flexibacter roseolus str. IFO 16707
514	0.618114	Actinobacteria	Actinobacteria	Actinomycetales	Streptomycetaceae	Streptomyces	unclassified	AJ621605.2	gg_id:103965	Streptomyces violens str. DSM 40597
7542	0.614215	Proteobacteria	Deltaproteobacteria	Desulfovibrionales	Desulfovibrionaceae	Desulfovibrio	unclassified	AY274449.1	gg_id:105315	Desulfovibrio ferrophilus str. IS5
5788	0.609853	Firmicutes	Bacilli	Thermicanales	Thermicanaceae	unclassified	unclassified	AY518549.1	gg_id:107665	Bacillus solfatarensis str. Sol1
9432	0.609131	Firmicutes	Clostridia	Clostridiales	Lachnospiraceae	unclassified	unclassified	AB185599.1	gg_id:104268	rumen clone F24-C10
7190	0.606975	Proteobacteria	Deltaproteobacteria	Myxococcales	Haliangiaceae	unclassified	unclassified	AJ581623.1	gg_id:93248	soil near uranium mill tailings clone KCM-C-14
9620	0.606935	Thermotogae	Thermotogae	Thermotogales	Thermotogaceae	Kosmotoga	A2	AB186798.1	gg_id:105372	polychlorinated dioxin dechlorinating microcosm clone TSAC12
67	0.606599	Actinobacteria	Actinobacteria	Actinomycetales	Streptomycetaceae	Streptomyces	unclassified	D63871.1	gg_id:11917	Streptomyces sampsonii str. ATCC25495
9046	0.606555	Proteobacteria	Deltaproteobacteria	Desulfobacterales	Nitrospinaceae	unclassified	unclassified	AY211659.1	gg_id:95547	Gulf Mexico seafloor sediment clone GoM GC185 508E
1122	0.606013	Actinobacteria	Actinobacteria	Actinomycetales	Micromonosporaceae	Micromonospora	unclassified	X92618.1	gg_id:12872	Micromonospora echinaurantiaca str. DSM 43904
7823	0.604351	Bacteroidetes	Flavobacteria	Flavobacteriales	Flavobacteriaceae	Psychroserpens	Psychroserpens burtonensis	U62913.1	gg_id:2438	Psychroserpens burtonensis str. ACAM188
10660	0.60349	Firmicutes	Clostridia	Clostridiales	Lachnospiraceae	Ruminococcus	unclassified	AY684374.2	gg_id:110259	mucosal biopsies human intestine clone HuRC33
747	0.603137	SC4	unclassified	unclassified	unclassified	sfA	unclassified	AF254404.1	gg_id:41280	4MB-degrading consortium clone UASB_TL26
330	0.601292	Actinobacteria	Actinobacteria	Actinomycetales	Micromonosporaceae	Micromonospora	unclassified	X92609.1	gg_id:12868	Micromonospora chalcea
1927	0.601275	Proteobacteria	Alphaproteobacteria	Rhodobacterales	Rhodobacteraceae	Sulfitobacter	unclassified	AY794211.1	gg_id:109147	soil clone F457
965	0.600575	Actinobacteria	Actinobacteria	Actinomycetales	Microbacteriaceae	unclassified	unclassified	AJ575544.1	gg_id:96502	freshwater clone NZ1
10920	0.599497	Firmicutes	Clostridia	Clostridiales	Ruminococcaceae	unclassified	unclassified	AF167711.1	gg_id:39700	Papillibacter cinnamivorans str. CIN1; DSM12816
3195	0.599441	Proteobacteria	Gammaproteobacteria	Alteromonadales	Shewanellaceae	Shewanella	unclassified	AF132878.1	gg_id:38945	Shewanella frigidimarina str. ACAM 557
5122	0.599375	Verrucomicrobia	Opitutae	Puniceicoccales	Puniceicoccaceae	unclassified	unclassified	AY695840.1	gg_id:105129	Opitutus sp. str. SA-9
1879	0.598099	Proteobacteria	Gammaproteobacteria	Oceanospirillales	Piscirickettsiaceae	Piscirickettsia	Piscirickettsia salmonis	U36942.1	gg_id:7736	Piscirickettsia salmonis str. NOR-92
9581	0.597635	Firmicutes	Clostridia	Clostridiales	Ruminococcaceae	unclassified	unclassified	AB089030.1	gg_id:78007	termite gut homogenate clone Rs-A13 bacterium
141	0.595432	Actinobacteria	Actinobacteria	Actinomycetales	Actinomycetaceae	Actinomyces	unclassified	AY278610.1	gg_id:103151	Actinomyces genomosp. C1
10786	0.594982	Firmicutes	Clostridia	Clostridiales	Ruminococcaceae	unclassified	unclassified	AY791247.1	gg_id:109481	insect associated clone PBg1-130
5400	0.594968	Firmicutes	Bacilli	Bacillales	Bacillaceae	Bacillus	unclassified	AY167809.1	gg_id:77431	Bacillus niacini str. SAFN-021
5839	0.593078	Firmicutes	Bacilli	Lactobacillales	Lactobacillaceae	Lactobacillus	unclassified	AY253659.1	gg_id:85511	Lactobacillus antri str. Kx146A4; LMG 22111T; DSM 16041T; CCUG 48456T
4172	0.592873	Proteobacteria	Betaproteobacteria	Methylophilales	Methylophilaceae	Methylotenera	unclassified	AY212692.1	gg_id:105727	water 10 m downstream manure clone 244ds10
962	0.592764	Actinobacteria	Actinobacteria	Actinomycetales	Micromonosporaceae	Micromonospora	unclassified	X92611.1	gg_id:12843	Micromonospora purpureochromogenes
941	0.591197	Actinobacteria	Actinobacteria	Actinomycetales	Streptomycetaceae	Streptomyces	unclassified	AY222323.1	gg_id:82694	Streptomyces plemorphus str. YIM 32065
10834	0.591014	Firmicutes	Clostridia	Clostridiales	Ruminococcaceae	unclassified	unclassified	AY169429.1	gg_id:81552	Faecalibacterium prausnitzii
2119	0.589661	Proteobacteria	Gammaproteobacteria	Oceanospirillales	Halomonadaceae	Halomonas	unclassified	AJ294348.1	gg_id:75905	Halomonas variabilis HY-61
236	0.589577	Actinobacteria	Actinobacteria	Bifidobacteriales	Bifidobacteriaceae	Bifidobacterium	Bifidobacterium breve	AY513712.1	gg_id:102430	Bifidobacterium breve str. KB 92
3534	0.587124	Firmicutes	Clostridia	Clostridiales	Peptococcaceae	Thermincola	unclassified	AY631277.1	gg_id:107179	Thermoincola ferriacetica str. Z-0001
5252	0.585673	Proteobacteria	Gammaproteobacteria	Pseudomonadales	Moraxellaceae	Psychrobacter	unclassified	AY167301.1	gg_id:82182	Psychrobacter glacincola str. ANT9221
9107	0.585131	Proteobacteria	Deltaproteobacteria	Desulfuromonadales	Pelobacteraceae	Pelobacter	unclassified	AY692042.1	gg_id:107672	UASB reactor clone M76
851	0.584508	Actinobacteria	Actinobacteria	Acidimicrobiales	Acidimicrobiaceae	unclassified	unclassified	AY395370.1	gg_id:102750	pasture soil clone EB1051
3289	0.583686	Proteobacteria	Gammaproteobacteria	Oceanospirillales	Halomonadaceae	Candidatus Portiera	unclassified	AF382113.1	gg_id:79531	bacterioplankton clone ZA3313c
4775	0.583345	Proteobacteria	Betaproteobacteria	Hydrogenophilales	Hydrogenophilaceae	unclassified	unclassified	AY532537.1	gg_id:104052	uranium-contaminated aquifer clone 1013-1-CG8
7927	0.582678	Acidobacteria	Acidobacteria	Acidobacteriales	Acidobacteriaceae	Candidatus Koribacter	unclassified	AJ617853.1	gg_id:109694	oxic-anoxic interphase flooded paddy soil clone D02303
11139	0.581821	Proteobacteria	Alphaproteobacteria	Rhizobiales	Bradyrhizobiaceae	unclassified	unclassified	D78366.1	gg_id:5055	Agromonas oligotrophica str. JCM1494
9740	0.581622	Firmicutes	Clostridia	Clostridiales	Lachnospiraceae	unclassified	unclassified	AF538854.1	gg_id:70302	Clostridiales oral clone P4PB_122 P3
6526	0.581527	Spirochaetes	Spirochaetes	Spirochaetales	Spirochaetaceae	TM3	unclassified	AY605128.1	gg_id:103910	microbial mat clone IE018
3030	0.580741	Proteobacteria	Alphaproteobacteria	Rhodobacterales	Rhodobacteraceae	Sulfitobacter	unclassified	AJ534229.1	gg_id:75405	Sulfitobacter sp. HEL-77
6709	0.580455	Firmicutes	Bacilli	Bacillales	Bacillaceae	Bacillus	unclassified	AY373018.1	gg_id:94983	Bacillus sp. str. DIT030428
1746	0.5804	SAR406	AB16	ZA3648c	AEGEAN_185	unclassified	unclassified	AF382142.1	gg_id:79412	bacterioplankton clone ZA3648c
3254	0.579872	Proteobacteria	Gammaproteobacteria	Oceanospirillales	Oceanospirillaceae	unclassified	unclassified	AF382102.1	gg_id:79392	bacterioplankton clone ZA2333c
1236	0.579844	Actinobacteria	Actinobacteria	Acidimicrobiales	Acidimicrobiaceae	unclassified	unclassified	AF523913.1	gg_id:63307	forested wetland clone RCP2-105
4774	0.579149	Proteobacteria	Gammaproteobacteria	Xanthomonadales	Xanthomonadaceae	unclassified	unclassified	AY102313.1	gg_id:65469	clone a13106
8089	0.578788	Cyanobacteria	Oscillatoriophycideae	Oscillatoriales	Phormidiaceae	Geitlerinema	unclassified	AB039010.1	gg_id:25443	Geitlerinema sp. str. PCC 7105
563	0.578399	Actinobacteria	Actinobacteria	Actinomycetales	Corynebacteriaceae	Corynebacterium	unclassified	AJ566641.2	gg_id:92299	Corynebacterium caspium str. CCUG 44566
7447	0.57801	Proteobacteria	Alphaproteobacteria	Rhodospirillales	Rhodospirillaceae	unclassified	unclassified	AF527585.1	gg_id:62964	EBPR sludge lab scale clone LPB46
4601	0.577927	Proteobacteria	Gammaproteobacteria	Legionellales	Coxiellaceae	unclassified	unclassified	AJ518784.1	gg_id:75050	uranium mining waste pile clone JG37-AG-14 proteobacterium
7097	0.577593	Acidobacteria	Acidobacteria	Acidobacteriales	Acidobacteriaceae	unclassified	unclassified	AY592409.1	gg_id:104235	deep-sea mud volcano clone Amsterdam-2B-52; BC20-2B-52
240	0.576911	Actinobacteria	Actinobacteria	Actinomycetales	Streptomycetaceae	Streptomyces	unclassified	AF184081.2	gg_id:11934	Streptomyces scopiformis str. A25
9662	0.576093	Firmicutes	Clostridia	Clostridiales	Lachnospiraceae	Coprococcus	unclassified	AB185565.1	gg_id:106366	rumen clone F23-H02
325	0.575795	Actinobacteria	Actinobacteria	Actinomycetales	Corynebacteriaceae	Corynebacterium	unclassified	X81910.1	gg_id:13470	Corynebacterium striatum str. CIP 81.15T
3880	0.575406	Proteobacteria	Gammaproteobacteria	Chromatiales	Chromatiaceae	unclassified	unclassified	AY225631.1	gg_id:96909	Mid-Atlantic Ridge hydrothermal sediment clone AT-s2-13
3226	0.574898	Proteobacteria	Alphaproteobacteria	Rhodobacterales	Rhodobacteraceae	unclassified	unclassified	U37762.1	gg_id:5629	Prionitis lanceolata gall symbiont
8153	0.57412	Proteobacteria	Deltaproteobacteria	Desulfuromonadales	Desulfuromonadaceae	unclassified	unclassified	AY155599.1	gg_id:81506	Geothermobacter ehrlichii str. SS015
520	0.573219	Actinobacteria	Actinobacteria	Actinomycetales	Streptomycetaceae	Streptomyces	unclassified	AF336800.1	gg_id:17895	Streptomyces yatensis str. DSM 41771T
9275	0.571758	Thermotogae	Thermotogae	Thermotogales	Thermotogaceae	Thermotoga	unclassified	X80790.1	gg_id:1234	Thermotoga elfii str. SERB
7787	0.571619	Proteobacteria	Deltaproteobacteria	Myxococcales	Haliangiaceae	unclassified	unclassified	AF234747.1	gg_id:30991	sludge clone A9
2373	0.570452	Proteobacteria	Gammaproteobacteria	Oceanospirillales	Halomonadaceae	Halomonas	unclassified	U85873.1	gg_id:8145	Halomonas variabilis str. SW48
3513	0.569063	Proteobacteria	Betaproteobacteria	Burkholderiales	Alcaligenaceae	Tetrathiobacter	unclassified	X86589.1	gg_id:6882	Alcaligenes sp str. 15-62
7606	0.567848	Proteobacteria	Deltaproteobacteria	Myxococcales	Haliangiaceae	unclassified	unclassified	AJ576419.1	gg_id:102303	midgut homogenate Pachnoda ephippiata larva clone PeM65
10775	0.567618	Proteobacteria	Alphaproteobacteria	Rickettsiales	Rickettsiaceae	Rickettsia	unclassified	L36212.1	gg_id:5938	Rickettsia helvetica str. C9P9
2698	0.566709	Proteobacteria	Gammaproteobacteria	Oceanospirillales	Halomonadaceae	Halomonas	unclassified	AB166896.1	gg_id:101028	Halomonas sp. str. TNB I18
5371	0.566673	Proteobacteria	Betaproteobacteria	Burkholderiales	Oxalobacteraceae	Massilia	Massilia timonae	AF443584.1	gg_id:88301	semiarid soil clone C-F-25
9383	0.566217	Firmicutes	Clostridia	Clostridiales	Clostridiaceae	Clostridium	unclassified	AY167950.1	gg_id:75821	Isolation and identification hyper-ammonia producing swine storage pits manure
7142	0.564284	Proteobacteria	Deltaproteobacteria	Syntrophobacterales	Syntrophobacteraceae	unclassified	unclassified	AJ347034.1	gg_id:104678	sponge clone TK13
8087	0.563839	Proteobacteria	Alphaproteobacteria	Sphingomonadales	Sphingomonadaceae	Sphingopyxis	unclassified	AF367204.1	gg_id:66835	Sphingopyxis chilensis str. S37
1422	0.56284	Actinobacteria	Actinobacteria	Actinomycetales	Streptomycetaceae	Streptomyces	unclassified	AF441168.1	gg_id:44142	Streptomyces mexicanus str. CH-M-1035
5620	0.562604	Firmicutes	Bacilli	Bacillales	Bacillaceae	unclassified	unclassified	AY829449.1	gg_id:109939	Bacillus sp. str. BA299
3180	0.562291	Proteobacteria	Gammaproteobacteria	Oceanospirillales	Halomonadaceae	Chromohalobacter	unclassified	AY373448.1	gg_id:94374	Chromohalobacter sarecensis str. LV4
4186	0.56218	Proteobacteria	Gammaproteobacteria	Xanthomonadales	Xanthomonadaceae	Xanthomonas	unclassified	AY605124.1	gg_id:103339	Xanthomonas campestris pv. zantedeschiae str. A5
9011	0.561346	Proteobacteria	Alphaproteobacteria	Rhizobiales	Rhizobiaceae	Rhizobium	unclassified	Z79620.1	gg_id:5452	Rhizobium galegae str. NBIMTC 2246
7285	0.561033	Proteobacteria	Deltaproteobacteria	Desulfobacterales	Desulfobulbaceae	unclassified	unclassified	AY592401.1	gg_id:103065	deep-sea mud volcano clone Amsterdam-2B-43; BC20-2B-43
7579	0.560755	Acidobacteria	Acidobacteria	Acidobacteriales	Acidobacteriaceae	unclassified	unclassified	AF524859.1	gg_id:77390	sphagnum peat bog clone K-5b10
5257	0.560338	Proteobacteria	Gammaproteobacteria	Legionellales	Coxiellaceae	unclassified	unclassified	AY326588.1	gg_id:136759	Amazon soil clone 776-1
397	0.55981	Actinobacteria	Actinobacteria	Actinomycetales	Micromonosporaceae	unclassified	unclassified	X92613.1	gg_id:12841	Micromonospora chalcea
761	0.559754	Planctomycetes	Planctomycea	Planctomycetales	Planctomycetaceae	unclassified	unclassified	AY395366.1	gg_id:107478	pasture soil clone EB1047
4866	0.559588	Proteobacteria	Gammaproteobacteria	Chromatiales	Chromatiaceae	unclassified	unclassified	AY225634.1	gg_id:95183	Mid-Atlantic Ridge hydrothermal sediment clone AT-s26
739	0.559528	Actinobacteria	Actinobacteria	Actinomycetales	Micromonosporaceae	Micromonospora	unclassified	X92623.1	gg_id:12878	Micromonospora viridifaciens str. DSM 43909
2855	0.558595	Proteobacteria	Gammaproteobacteria	Oceanospirillales	Oceanospirillaceae	unclassified	unclassified	AY136131.2	gg_id:155199	Oceanobacter sp. str. RED65
343	0.55831	Bacteroidetes	Sphingobacteria	Sphingobacteriales	Chitinophagaceae	unclassified	unclassified	AF449773.1	gg_id:80578	CFB group clone ML310M-34
7954	0.558032	Proteobacteria	Alphaproteobacteria	Rhizobiales	Rhizobiaceae	Ensifer	Sinorhizobium saheli	AY034028.1	gg_id:43724	Sinorhizobium kummerowiae str. CCBAU 71714
6504	0.55767	Spirochaetes	Spirochaetes	Spirochaetales	Spirochaetaceae	Treponema	Treponema socranskii	AB015889.1	gg_id:3841	Treponema subsp. socranskii 128B
8418	0.557365	Proteobacteria	Alphaproteobacteria	Rhodospirillales	Rhodospirillaceae	unclassified	unclassified	AY654769.1	gg_id:101364	Oculina mucus isolate 23
9772	0.557206	Tenericutes	Mollicutes	Acholeplasmatales	Acholeplasmataceae	Candidatus Phytoplasma	unclassified	AY389826.2	gg_id:100914	Aster yellows phytoplasma str. AY-BD2
1585	0.556957	Actinobacteria	Actinobacteria	Actinomycetales	Streptomycetaceae	Streptomyces	unclassified	AY029353.1	gg_id:16961	Streptomyces thermoviolaceus str. AB106
8681	0.556615	Proteobacteria	Deltaproteobacteria	Myxococcales	Haliangiaceae	unclassified	unclassified	AJ518792.1	gg_id:76933	uranium mining waste pile clone JG37-AG-33 proteobacterium
6165	0.556448	Proteobacteria	Epsilonproteobacteria	Campylobacterales	Helicobacteraceae	unclassified	unclassified	AY216452.1	gg_id:82339	temperate estuarine mud clone KM61
8634	0.556233	Proteobacteria	Deltaproteobacteria	Syntrophobacterales	Desulfobacteraceae	unclassified	unclassified	AJ535248.1	gg_id:78353	marine sediment above hydrate ridge clone Hyd89-63 proteobacterium
9294	0.555789	Firmicutes	Clostridia	Clostridiales	Ruminococcaceae	unclassified	unclassified	AB185540.1	gg_id:104439	rumen clone F23-D09
406	0.555302	Actinobacteria	Actinobacteria	Actinomycetales	Streptomycetaceae	Streptomyces	unclassified	AY526527.1	gg_id:100996	Streptomyces sp. str. 28a-33-6
9203	0.555003	Firmicutes	Clostridia	Clostridiales	Lachnospiraceae	unclassified	unclassified	AB185642.1	gg_id:101771	rumen clone F24-G10
1550	0.554983	Actinobacteria	Actinobacteria	Actinomycetales	Cellulomonadaceae	unclassified	unclassified	AY250882.1	gg_id:86523	lichen-dominated Antarctic cryptoendolithic community clone FBP406
798	0.553149	Actinobacteria	Actinobacteria	Actinomycetales	Microbacteriaceae	Microbacterium	unclassified	AY566291.1	gg_id:109772	Microbacterium natoriense str. TNJL143-2
4008	0.552724	Proteobacteria	unclassified	unclassified	unclassified	sfA	unclassified	AJ581837.1	gg_id:93549	Methylohalobium crimeensis str. 10Ki
7179	0.552565	Proteobacteria	Deltaproteobacteria	Desulfovibrionales	Desulfovibrionaceae	Desulfovibrio	unclassified	AY649785.1	gg_id:102334	Desulfovibrio alkalitolerans str. RT2
4408	0.551851	Firmicutes	Clostridia	MBA08	unclassified	sfA	unclassified	AB114323.1	gg_id:107788	thermophilic anaerobic municipal solid waste digester clone MBNA04
6528	0.551732	Firmicutes	Bacilli	Bacillales	Bacillaceae	unclassified	unclassified	AJ618979.1	gg_id:101225	Geobacillus amylolyticus str. MR3C
7632	0.551419	Proteobacteria	Alphaproteobacteria	Rhizobiales	Phyllobacteriaceae	unclassified	unclassified	AY162106.1	gg_id:150582	Cultivating Sargasso Sea clone GMD21A06
10338	0.550946	Firmicutes	Clostridia	Clostridiales	Lachnospiraceae	Coprococcus	unclassified	AF371675.1	gg_id:106258	swine intestine clone p-653-a5
1448	0.550752	Actinobacteria	Actinobacteria	Actinomycetales	Cellulomonadaceae	unclassified	unclassified	AB193570.1	gg_id:108280	Actinomadura sp. str. Shinshu-MS-03
1499	0.5506	Actinobacteria	Actinobacteria	Actinomycetales	Nocardiaceae	Rhodococcus	unclassified	AJ717370.1	gg_id:110454	Rhodococcus erythropolis AC76
5278	0.550224	Proteobacteria	Gammaproteobacteria	Alteromonadales	Colwelliaceae	unclassified	unclassified	AJ294748.1	gg_id:36824	Thalassomonas viridans str. XOM25T CECT 5083T DSM 13754T
4778	0.550196	Proteobacteria	Gammaproteobacteria	Xanthomonadales	Xanthomonadaceae	Xanthomonas	unclassified	Y10764.1	gg_id:7856	Xanthomonas bromi str. LMG 947 T
1707	0.550162	Actinobacteria	Actinobacteria	Actinomycetales	Dermatophilaceae	Dermatophilus	unclassified	AB096085.1	gg_id:86198	Tonsillophilus suis str. HT1-19
3407	0.548175	Proteobacteria	Gammaproteobacteria	Oceanospirillales	Halomonadaceae	Halomonas	unclassified	AB166917.1	gg_id:102468	Halomonas sp. str. SYO J65
10819	0.547661	Proteobacteria	Alphaproteobacteria	Rhizobiales	Bradyrhizobiaceae	Bradyrhizobium	Bradyrhizobium elkanii	AY649434.1	gg_id:103826	Bradyrhizobium elkanii str. BR3280
750	0.547473	Actinobacteria	Actinobacteria	Actinomycetales	Corynebacteriaceae	Corynebacterium	unclassified	AJ429234.1	gg_id:60234	Corynebacterium spheniscorum str. CCUG 45512
8834	0.545702	Proteobacteria	Alphaproteobacteria	Sphingomonadales	Erythrobacteraceae	unclassified	unclassified	AY690709.1	gg_id:106313	Novosphingobium sp. str. HZ11
9781	0.544459	Proteobacteria	Alphaproteobacteria	Rhizobiales	Methylocystaceae	unclassified	unclassified	AJ458473.1	gg_id:56422	Methylocystis echinoides str. IMET 10491
9747	0.544194	Proteobacteria	Alphaproteobacteria	Rhizobiales	Bradyrhizobiaceae	Afipia	unclassified	AB099660.1	gg_id:78336	Oligotropha carboxidovorans str. S28
3145	0.543772	Proteobacteria	Gammaproteobacteria	Xanthomonadales	Xanthomonadaceae	Ignatzschineria	unclassified	AJ517825.2	gg_id:184005	Schineria sp. str. E43
8523	0.542555	Proteobacteria	Alphaproteobacteria	Rhizobiales	Phyllobacteriaceae	unclassified	unclassified	AJ278249.1	gg_id:31415	Mesorhizobium chacoense str. PR5
5357	0.542023	Proteobacteria	Gammaproteobacteria	Xanthomonadales	Xanthomonadaceae	Xanthomonas	unclassified	Y10760.1	gg_id:7888	Xanthomonas cucurbitae str. LMG T
2854	0.541582	Bacteroidetes	Sphingobacteria	Sphingobacteriales	Flexibacteraceae	Flexibacter	Flexibacter flexilis	AB078051.1	gg_id:58637	Flexibacter flexilis str. IFO 16025
9450	0.540999	Proteobacteria	Alphaproteobacteria	Rhodospirillales	Rhodospirillaceae	unclassified	unclassified	AJ583166.1	gg_id:94511	radioactive site ground water clone S15B-MN2
10477	0.540589	Firmicutes	Clostridia	Clostridiales	Lachnospiraceae	unclassified	unclassified	AB185661.1	gg_id:102794	rumen clone U28-A06
8096	0.539659	Proteobacteria	Alphaproteobacteria	Rhizobiales	Phyllobacteriaceae	unclassified	unclassified	AY258096.1	gg_id:135941	Mesorhizobium sp. str. DG1023
8727	0.539589	Proteobacteria	Deltaproteobacteria	Syntrophobacterales	Syntrophobacteraceae	Syntrophobacter	unclassified	AF482439.1	gg_id:77318	granular sludge clone R3p4
10853	0.539554	Firmicutes	Clostridia	Clostridiales	Lachnospiraceae	Butyrivibrio	unclassified	AB034059.1	gg_id:27777	rumen clone 6C3d-11
4706	0.538998	Proteobacteria	Betaproteobacteria	unclassified	unclassified	sfB	unclassified	AY234719.1	gg_id:111874	soil isolate Ellin6067
6075	0.538922	Firmicutes	Bacilli	Bacillales	Bacillaceae	Bacillus	unclassified	AY530960.1	gg_id:100297	Bacillus licheniformis str. HK-1
1822	0.538776	Proteobacteria	Gammaproteobacteria	Alteromonadales	Psychromonadaceae	Psychromonas	Psychromonas ingrahamii	U14582.1	gg_id:9115	gas vacuolate str.90-P<gv>1
6119	0.538096	Firmicutes	Bacilli	Bacillales	Bacillaceae	Bacillus	unclassified	AY462212.1	gg_id:109606	Bacillus sp. str. DF44
270	0.537533	Actinobacteria	Actinobacteria	Actinomycetales	Microbacteriaceae	Microbacterium	unclassified	Y17238.1	gg_id:12253	Microbacterium terrae str. DSM 8610
8234	0.53745	Proteobacteria	Alphaproteobacteria	Rhizobiales	Phyllobacteriaceae	unclassified	unclassified	AF406520.1	gg_id:106379	complex marine community d at depth 200 m North Aegean Sea (Station 3) clone AEGEAN_207
572	0.537359	Actinobacteria	Actinobacteria	Actinomycetales	Streptomycetaceae	Streptomyces	unclassified	AY613990.1	gg_id:99663	Kitasatospora viridis str. 52108a
1580	0.536937	Actinobacteria	Actinobacteria	Actinomycetales	Streptomycetaceae	Streptomyces	unclassified	X62884.2	gg_id:11845	Streptomyces rimosus str. R6-554
8294	0.535775	Bacteroidetes	Flavobacteria	Flavobacteriales	Flavobacteriaceae	unclassified	unclassified	AF449259.1	gg_id:61850	Riftia pachyptila's tube clone R103-B20
10902	0.535436	Firmicutes	Clostridia	Clostridiales	Ruminococcaceae	unclassified	unclassified	AF376218.1	gg_id:73575	ckncm314-B7-17 clone
7049	0.534665	Firmicutes	Bacilli	Bacillales	Bacillaceae	Bacillus	unclassified	AJ867389.1	gg_id:110107	Bacillus subtilis
8421	0.534524	Proteobacteria	Alphaproteobacteria	Rhodospirillales	Rhodospirillaceae	unclassified	unclassified	AJ581585.1	gg_id:94055	soil near uranium mill tailings clone KCM-B-15
6826	0.534163	Spirochaetes	Spirochaetes	Spirochaetales	Spirochaetaceae	Treponema	unclassified	AB062840.1	gg_id:38586	termite gut homogenate clone BCf8-03
4197	0.53415	Proteobacteria	Gammaproteobacteria	Pseudomonadales	Moraxellaceae	Psychrobacter	unclassified	AY167281.1	gg_id:82289	Psychrobacter glacincola str. ANT9104
10818	0.534011	Firmicutes	Clostridia	Clostridiales	Lachnospiraceae	unclassified	unclassified	AJ576422.1	gg_id:106224	midgut homogenate Pachnoda ephippiata larva clone PeM68
10591	0.533928	Firmicutes	Clostridia	Clostridiales	Ruminococcaceae	unclassified	unclassified	AB185802.1	gg_id:102301	rumen clone U29-G04
2230	0.533774	Proteobacteria	Gammaproteobacteria	Enterobacteriales	Enterobacteriaceae	Morganella	Morganella morganii	AB089243.1	gg_id:83678	Morganella morganii str. JCM1672
6683	0.532879	Firmicutes	Bacilli	Bacillales	Bacillaceae	Halobacillus	unclassified	AY505520.1	gg_id:100498	Halobacillus sp. str. GSP43
10376	0.532274	Proteobacteria	Alphaproteobacteria	Rickettsiales	Pelagibacteraceae	Candidatus Pelagibacter	unclassified	AF382131.1	gg_id:79196	bacterioplankton clone ZA3911c
1327	0.532073	Actinobacteria	Actinobacteria	Actinomycetales	Streptomycetaceae	Streptomyces	unclassified	X99942.1	gg_id:11962	Streptomyces vellosus str. NRRL8037
4882	0.531496	Proteobacteria	Betaproteobacteria	Burkholderiales	Alcaligenaceae	Tetrathiobacter	unclassified	X86590.1	gg_id:6883	Alcaligenes sp str. 30-68
4184	0.531156	Proteobacteria	Gammaproteobacteria	Pseudomonadales	Moraxellaceae	Psychrobacter	unclassified	AJ272303.1	gg_id:71508	Psychrobacter proteolyticus str. 116
3785	0.530329	Proteobacteria	Betaproteobacteria	Hydrogenophilales	Hydrogenophilaceae	unclassified	unclassified	AB176695.1	gg_id:107438	subsurface geothermal water clone HAuD-MB/2-1
9531	0.530023	Firmicutes	Clostridia	Clostridiales	Lachnospiraceae	Clostridium	unclassified	AY684382.2	gg_id:110625	mucosal biopsies human intestine clone HuAC14
1332	0.529551	Actinobacteria	Actinobacteria	Actinomycetales	Micromonosporaceae	unclassified	unclassified	X93201.1	gg_id:12828	Catenuloplanes japonicus str. DSM 44102
10057	0.528856	Firmicutes	Clostridia	Clostridiales	Clostridiaceae	Clostridium	unclassified	X77843.1	gg_id:16243	Clostridium caliptrosporum str. DSM 5905
4329	0.528689	Proteobacteria	Betaproteobacteria	Rhodocyclales	unclassified	sfC	unclassified	AY050578.1	gg_id:71612	MCB-contaminated groundwater-treating reactor clone GOUTA6
6245	0.528578	Firmicutes	Bacilli	Bacillales	Bacillaceae	Bacillus	unclassified	AY548955.1	gg_id:101580	Bacillus pumilus str. S9
2095	0.528578	Proteobacteria	Gammaproteobacteria	Oceanospirillales	SUP05	unclassified	unclassified	AF035727.1	gg_id:7665	Vesicomya lepta gill symbiont
7509	0.528467	Acidobacteria	Acidobacteria	Acidobacteriales	Acidobacteriaceae	unclassified	unclassified	AY765992.1	gg_id:108645	Acidobacteriaceae KP3
3776	0.528433	OP9	OPB46	SHA-1	unclassified	sfA	unclassified	AB195913.1	gg_id:109201	Anaerobic sludge clone N16
10986	0.528078	Firmicutes	Clostridia	Clostridiales	Lachnospiraceae	unclassified	unclassified	AJ576351.1	gg_id:106393	hindgut homogenate Pachnoda ephippiata larva clone PeH35
9681	0.527835	Firmicutes	Clostridia	Clostridiales	Lachnospiraceae	unclassified	unclassified	AB185637.1	gg_id:106355	rumen clone F24-G05
1108	0.527474	Actinobacteria	Actinobacteria	Actinomycetales	Micromonosporaceae	unclassified	unclassified	AJ277586.1	gg_id:27800	Actinoplanes violaceus str. IMSNU 22136
8101	0.527085	Proteobacteria	Alphaproteobacteria	Rhizobiales	Phyllobacteriaceae	unclassified	unclassified	AF358017.1	gg_id:26724	peat soil microcosm clone LO13.3
806	0.526272	Actinobacteria	Actinobacteria	Actinomycetales	Micromonosporaceae	Micromonospora	unclassified	X92610.1	gg_id:12867	Micromonospora inositola
6370	0.526175	Firmicutes	Bacilli	Bacillales	Bacillaceae	Halobacillus	Halobacillus salinus	AF500003.1	gg_id:66685	Halobacillus salinus str. HSL-3
993	0.526105	Actinobacteria	Actinobacteria	Actinomycetales	Streptomycetaceae	Streptomyces	unclassified	X80826.1	gg_id:11932	Streptomyces espinosus str. NRRL 5729
9760	0.526077	Firmicutes	Clostridia	Clostridiales	Lachnospiraceae	Clostridium	unclassified	AY552788.2	gg_id:106574	Clostridium hathewayi
2818	0.52569	Proteobacteria	Gammaproteobacteria	Vibrionales	Vibrionaceae	Vibrio	unclassified	AJ515221.1	gg_id:74614	Vibrio splendidus str. LT06
345	0.525327	Hyd24-12	WM88	unclassified	unclassified	sfA	unclassified	AJ535232.1	gg_id:98988	marine sediment above hydrate ridge clone Hyd24-12
1168	0.524973	Chlorobi	Chlorobia	Chlorobiales	Chlorobiaceae	SM1B02	unclassified	AY293405.1	gg_id:88021	travertine terrace Yellowstone Hot Springs clone SM2B09
2199	0.524556	Chloroflexi	TK17	mle1-48	unclassified	sfA	unclassified	AB186889.1	gg_id:106392	polychlorinated dioxin dechlorinating microcosm clone TSBW02
4806	0.524438	Planctomycetes	Planctomycea	Planctomycetales	Planctomycetaceae	unclassified	unclassified	AY225652.1	gg_id:96259	Mid-Atlantic Ridge hydrothermal sediment clone AT-s2-38
9288	0.523	Firmicutes	Clostridia	Clostridiales	Lachnospiraceae	Roseburia	Eubacterium rectale	AY804151.1	gg_id:109018	Eubacterium rectale str. S2Ss2/7
10539	0.522771	Firmicutes	Clostridia	Clostridiales	Lachnospiraceae	unclassified	unclassified	AF371584.1	gg_id:68844	swine intestine clone p-2876-6C5
665	0.52273	Actinobacteria	Actinobacteria	Actinomycetales	Nocardiaceae	Rhodococcus	unclassified	AB046362.1	gg_id:69972	Rhodococcus erythropolis str. IFO 16296
9816	0.522111	Proteobacteria	Alphaproteobacteria	Rhizobiales	Bradyrhizobiaceae	unclassified	unclassified	D13430.1	gg_id:4937	Bradyrhizobium japonicum str. USDA 110
10981	0.522021	Firmicutes	Clostridia	Clostridiales	Ruminococcaceae	Clostridium	unclassified	AY684392.2	gg_id:110958	mucosal biopsies human intestine clone HuRC17
8825	0.521694	Proteobacteria	Alphaproteobacteria	Rhizobiales	Rhizobiaceae	Rhizobium	unclassified	D14515.1	gg_id:5330	Rhizobium sp str. OK-50
1175	0.52109	Actinobacteria	Actinobacteria	Actinomycetales	Propionibacteriaceae	unclassified	unclassified	AB195903.1	gg_id:109191	Anaerobic sludge clone N51
3872	0.521043	Proteobacteria	Gammaproteobacteria	Xanthomonadales	Xanthomonadaceae	Xanthomonas	unclassified	Y10762.1	gg_id:7890	Xanthomonas cassavae str. LMG 673 T
10896	0.520159	Proteobacteria	Alphaproteobacteria	Rhizobiales	Bradyrhizobiaceae	unclassified	unclassified	AF417547.2	gg_id:33185	Bradyrhizobium japonicum str. DASA38025
3457	0.519575	Proteobacteria	Betaproteobacteria	Hydrogenophilales	Hydrogenophilaceae	Thiobacillus	unclassified	AY532567.1	gg_id:101367	uranium-contaminated aquifer clone 1013-28-CG14
8609	0.519444	Proteobacteria	Deltaproteobacteria	Desulfobacterales	Nitrospinaceae	unclassified	unclassified	AY177804.1	gg_id:78912	Antarctic sediment clone LH5_30
6870	0.519436	Firmicutes	Bacilli	Bacillales	Bacillaceae	Bacillus	unclassified	D16273.1	gg_id:14673	Bacillus megaterium str. IAM 13418
10842	0.519325	Firmicutes	Clostridia	Clostridiales	Lachnospiraceae	unclassified	unclassified	AY684365.2	gg_id:110691	mucosal biopsies human intestine clone HuDI84
11105	0.518964	Proteobacteria	Alphaproteobacteria	Rhizobiales	Methylobacteriaceae	Methylobacterium	unclassified	D32229.1	gg_id:4784	Methylobacterium rhodinum str. JCM 2811
10158	0.518825	Firmicutes	Clostridia	Clostridiales	Lachnospiraceae	Ruminococcus	unclassified	AF357572.1	gg_id:71434	mpn-isolate group 24
10678	0.518749	Firmicutes	Clostridia	Clostridiales	Lachnospiraceae	Coprococcus	unclassified	AY212660.1	gg_id:99173	water 20 m downstream manure clone 213ds20
10030	0.517582	Firmicutes	Clostridia	Clostridiales	Lachnospiraceae	Roseburia	Roseburia faecis	AY804150.1	gg_id:109017	Roseburia faecalis str. M88/1
10267	0.517499	Proteobacteria	Alphaproteobacteria	Rhizobiales	Hyphomicrobiaceae	Hyphomicrobium	unclassified	Y14308.1	gg_id:4619	Hyphomicrobium denitrificans str. DSM 1869
6930	0.517304	Spirochaetes	Spirochaetes	Spirochaetales	Spirochaetaceae	Treponema	unclassified	AY518274.1	gg_id:104346	Treponema sp. str. 14V28
5001	0.516991	Proteobacteria	Betaproteobacteria	Nitrosomonadales	Nitrosomonadaceae	Nitrosomonas	unclassified	AY123798.1	gg_id:74278	Nitrosomonas sp. str. Nm86
3024	0.516908	Proteobacteria	Gammaproteobacteria	Oceanospirillales	HTCC2089	unclassified	unclassified	AY627370.1	gg_id:101892	marine clone AY627370
11017	0.516102	Firmicutes	Clostridia	Clostridiales	Ruminococcaceae	Bacteroides	Bacteroides capillosus	AY136666.1	gg_id:69480	Bacteroides capillosus str. ATCC 29799
5140	0.516047	Proteobacteria	Betaproteobacteria	Burkholderiales	Alcaligenaceae	unclassified	unclassified	AF508102.1	gg_id:66241	Alcaligenes defragrans TJ4
10441	0.514609	TM7	TM7-3	CW040	unclassified	sfA	unclassified	AF432141.1	gg_id:17020	oral clone FR058
1245	0.514046	Actinobacteria	Actinobacteria	Actinomycetales	Streptomycetaceae	Streptomyces	unclassified	AB022873.1	gg_id:39463	Kitasatospora paracochleata str. IFO14769T
5470	0.513879	Firmicutes	Bacilli	Lactobacillales	Lactobacillaceae	Lactobacillus	unclassified	AY675252.1	gg_id:100824	Lactobacillus casei str. LC3
1522	0.51374	Actinobacteria	Actinobacteria	Actinomycetales	Nocardiaceae	Rhodococcus	unclassified	AJ250925.1	gg_id:21646	Rhodococcus erythropolis str. m15-3
655	0.513657	Actinobacteria	Actinobacteria	Actinomycetales	Actinomycetaceae	Varibaculum	Varibaculum cambriense	AY831724.1	gg_id:110318	Varibaculum cambriense
5296	0.513553	Proteobacteria	Gammaproteobacteria	Pseudomonadales	Moraxellaceae	Psychrobacter	unclassified	AJ539102.1	gg_id:79312	Psychrobacter glacialis str. DD43
5865	0.513081	Firmicutes	Bacilli	Bacillales	Bacillaceae	Halobacillus	Halobacillus salinus	AY190534.1	gg_id:80237	Halobacillus locisalis str. MSS-155
10272	0.513073	Proteobacteria	Alphaproteobacteria	Rhizobiales	Methylobacteriaceae	Methylobacterium	unclassified	AY366072.1	gg_id:93863	Methylobacterium extorquens str. UCM B-3368
597	0.512963	Actinobacteria	Actinobacteria	Actinomycetales	Streptomycetaceae	Streptomyces	unclassified	AY376166.1	gg_id:94790	Streptomyces halotolerans str. YIM 90017
4144	0.512803	Firmicutes	Clostridia	Clostridiales	Eubacteriaceae	Anaerofustis	Anaerofustis stercorihominis	AJ518871.2	gg_id:104008	Anaerofustis stercorihominis str. wal 14563
869	0.512629	Actinobacteria	Actinobacteria	Actinomycetales	Streptomycetaceae	Streptomyces	unclassified	AB105068.1	gg_id:81060	Streptomyces aureofaciens str. CMUAc130
629	0.512434	Actinobacteria	Actinobacteria	Actinomycetales	Microbacteriaceae	Microbacterium	unclassified	Y17240.1	gg_id:32634	Microbacterium trichotecenolyticum str. DSM 8608
2591	0.510906	Proteobacteria	Gammaproteobacteria	Pseudomonadales	Pseudomonadaceae	Pseudomonas	unclassified	AY456706.1	gg_id:105067	Pseudomonas putida str. P3
7057	0.510746	Firmicutes	Bacilli	Bacillales	Bacillaceae	Bacillus	unclassified	AY260862.1	gg_id:82886	Bacillus pumilus str. WN693
6797	0.510434	Acidobacteria	RB25	unclassified	unclassified	sfA	unclassified	Z95718.1	gg_id:1710	soil clone RB25
6059	0.510274	Firmicutes	Bacilli	Lactobacillales	Streptococcaceae	Streptococcus	unclassified	AF429765.1	gg_id:71159	Streptococcus equinus str. NCDO1037T; ATCC9812
10430	0.510177	Firmicutes	Clostridia	Clostridiales	Lachnospiraceae	Clostridium	unclassified	AF157053.1	gg_id:14035	Clostridium sp. ASF502 str. ASF 502
10388	0.509496	Firmicutes	Clostridia	Clostridiales	Clostridiaceae	Clostridium	unclassified	AF270502.1	gg_id:20598	Clostridium felsineum str. DSM 794
7383	0.50869	Proteobacteria	Deltaproteobacteria	Myxococcales	Myxococcaceae	Myxococcus	unclassified	AJ233927.1	gg_id:10612	Myxococcus virescens str. Mx v1
5735	0.508322	Spirochaetes	Spirochaetes	Spirochaetales	Spirochaetaceae	Treponema	unclassified	AB088881.1	gg_id:78047	termite gut homogenate clone Rs-D57 sp.
1001	0.508301	Actinobacteria	Actinobacteria	Bifidobacteriales	Bifidobacteriaceae	Bifidobacterium	Bifidobacterium longum	AY735403.1	gg_id:108032	Bifidobacterium longum str. BG3
7918	0.508266	Actinobacteria	Actinobacteria	Coriobacteriales	Coriobacteriaceae	Adlercreutzia	unclassified	AY288517.2	gg_id:130587	Eggerthella hongkongensis str. HKU10 1
464	0.508225	Actinobacteria	Actinobacteria	Actinomycetales	Streptomycetaceae	Streptomyces	unclassified	AY232254.1	gg_id:89435	Streptomyces cyaneus str. SN32
3290	0.507961	Proteobacteria	Gammaproteobacteria	Alteromonadales	Shewanellaceae	Shewanella	unclassified	U91549.1	gg_id:9069	Shewanella putrefaciens str. A6
3069	0.507627	Proteobacteria	Alphaproteobacteria	Rhodobacterales	Rhodobacteraceae	unclassified	unclassified	AF468354.1	gg_id:80962	Arctic sea ice ARK10021
10532	0.507433	Proteobacteria	Alphaproteobacteria	Rickettsiales	Rickettsiaceae	Rickettsia	unclassified	U17645.1	gg_id:5963	Rickettsia honei str. RB
896	0.506884	Actinobacteria	Actinobacteria	Actinomycetales	Streptomycetaceae	Streptomyces	unclassified	X79851.1	gg_id:11832	Streptomyces bikiniensis str. DSM40581
4824	0.506321	Proteobacteria	Gammaproteobacteria	Xanthomonadales	Xanthomonadaceae	Dokdonella	unclassified	AY218737.1	gg_id:81357	penguin droppings sediments clone KD5-36
266	0.505926	Actinobacteria	Actinobacteria	Actinomycetales	Streptomycetaceae	Streptomyces	unclassified	AY703449.1	gg_id:107324	Streptomyces venezuelae str. GY1
8211	0.5048	Proteobacteria	Alphaproteobacteria	Caulobacterales	Caulobacteraceae	Phenylobacterium	unclassified	AB166881.1	gg_id:104147	Phenylobacterium sp. str. Slu-01
399	0.504654	Actinobacteria	Actinobacteria	Actinomycetales	Micromonosporaceae	Micromonospora	unclassified	X92628.1	gg_id:12849	Micromonospora chersinia
6897	0.504349	Firmicutes	Bacilli	Bacillales	Staphylococcaceae	Staphylococcus	Staphylococcus aureus	L37597.1	gg_id:14787	Staphylococcus aureus
10012	0.504244	Firmicutes	Clostridia	Clostridiales	Lachnospiraceae	unclassified	unclassified	AY211678.1	gg_id:96218	Gulf Mexico seafloor sediment clone GoM GC234 616E
7411	0.503133	Proteobacteria	Alphaproteobacteria	Rhodospirillales	Rhodospirillaceae	unclassified	unclassified	AY654771.1	gg_id:105164	Oculina mucus isolate 38
3763	0.502876	Firmicutes	Clostridia	Desulfitobacterales	Desulfitobacteraceae	Desulfitobacter	unclassified	AY538171.1	gg_id:98963	Desulfitobacter alkalitolerans str. Sk.kt5
2968	0.502792	Proteobacteria	Gammaproteobacteria	Enterobacteriales	Enterobacteriaceae	Escherichia	unclassified	AE014073.1	gg_id:146716	Shigella flexneri 2a str. 2457T
4189	0.502542	Proteobacteria	Gammaproteobacteria	Chromatiales	Sinobacteraceae	unclassified	unclassified	AY225636.1	gg_id:97007	Mid-Atlantic Ridge hydrothermal sediment clone AT-s2-59
4542	0.502348	Proteobacteria	Betaproteobacteria	Rhodocyclales	unclassified	sfA	unclassified	AF358001.1	gg_id:16597	peat soil microcosm clone LO13.1
10436	0.502209	Firmicutes	Clostridia	Clostridiales	Ruminococcaceae	unclassified	unclassified	AB089046.1	gg_id:78294	termite gut homogenate clone Rs-C61 bacterium
1922	0.502105	Bacteroidetes	Sphingobacteria	Sphingobacteriales	Flammeovirgaceae	unclassified	unclassified	AY654823.1	gg_id:103997	Oculina mucus isolate 86
6313	0.501848	Firmicutes	Bacilli	Bacillales	Bacillaceae	Bacillus	unclassified	AY176767.1	gg_id:78840	Bacillus thuringiensis str. HJ15
6083	0.501584	Spirochaetes	Spirochaetes	Spirochaetales	Spirochaetaceae	Treponema	unclassified	AB085163.1	gg_id:70117	termite gut clone NkS-Oxy1
10114	0.501243	Proteobacteria	Alphaproteobacteria	Rhizobiales	Bradyrhizobiaceae	Afipia	unclassified	AY568503.2	gg_id:106979	Afipia broomeae str. C-12
8770	0.501236	Proteobacteria	Deltaproteobacteria	unclassified	unclassified	sfL	unclassified	AY375082.1	gg_id:98535	deep sea sediment clone B109
2938	0.501216	Proteobacteria	Gammaproteobacteria	Enterobacteriales	Enterobacteriaceae	Escherichia	unclassified	NC_004337.1	gg_id:140640	Shigella flexneri 2a str. 301
1917	0.500959	Nitrospirae	Nitrospira	Nitrospirales	Leptospirillaceae	Leptospirillum	Leptospirillum ferriphilum	AF356830.1	gg_id:29535	Leptospirillum ferriphilum str. Fairview
651	0.500861	Chloroflexi	Anaerolineae	Anaerolineales	Anaerolinaceae	A4b	unclassified	AJ347042.1	gg_id:60170	sponge clone TK32
8716	0.500653	Bacteroidetes	Bacteroidia	Bacteroidales	RikenellaceaeII	unclassified	unclassified	AB088921.1	gg_id:77751	termite gut homogenate clone Rs-E47 bacterium
7138	0.500431	Firmicutes	Bacilli	Bacillales	Bacillaceae	Bacillus	unclassified	AY820954.1	gg_id:109332	Bacillus nematotocita str. B-16
1180	0.499861	Planctomycetes	agg27	CL500-15	unclassified	sfA	unclassified	BX294710.2	gg_id:84726	aerobic basin clone CY0ARA025G12
5822	0.499347	Firmicutes	Bacilli	Bacillales	Bacillaceae	Bacillus	Bacillus soli	AJ542514.1	gg_id:81120	Bacillus soli str. LMG 21839
3978	0.498625	Proteobacteria	Gammaproteobacteria	Pseudomonadales	Moraxellaceae	Psychrobacter	unclassified	AY444822.1	gg_id:137201	Psychrobacter arcticum str. 273-4
8563	0.497965	Proteobacteria	Deltaproteobacteria	Syntrophobacterales	Syntrophobacteraceae	unclassified	unclassified	AJ519632.1	gg_id:77057	uranium mill tailings soil sample clone Sh765B-AG-71 proteobacterium
10931	0.497659	Firmicutes	Clostridia	Clostridiales	Lachnospiraceae	unclassified	unclassified	AY383733.1	gg_id:97301	str. Rauti
10003	0.497659	Proteobacteria	Alphaproteobacteria	Rickettsiales	Pelagibacteraceae	Candidatus Pelagibacter	unclassified	AB193895.1	gg_id:108819	deep-sea vent clone Mb-NB02
2432	0.497458	Proteobacteria	Gammaproteobacteria	Enterobacteriales	Enterobacteriaceae	Edwardsiella	unclassified	AF015259.1	gg_id:9737	Edwardsiella tarda str. CDC 4411-68
4689	0.497013	Verrucomicrobia	Opitutae	Puniceicoccales	Puniceicoccaceae	unclassified	unclassified	AB073978.1	gg_id:41135	Fucophilus fucoidanolyticus str. SI-1234
4729	0.496763	Proteobacteria	Gammaproteobacteria	Pseudomonadales	Moraxellaceae	Psychrobacter	unclassified	AY513645.1	gg_id:103196	Psychrobacter alimentarius str. JG-100
4797	0.496735	Proteobacteria	Gammaproteobacteria	Legionellales	Legionellaceae	unclassified	unclassified	AY536222.1	gg_id:100883	host gut clone LAgut--P10
7294	0.496388	Proteobacteria	Alphaproteobacteria	Rhodospirillales	Rhodospirillaceae	unclassified	unclassified	Z29623.1	gg_id:4549	Azospirillum species
2401	0.496346	Proteobacteria	Gammaproteobacteria	Oceanospirillales	Halomonadaceae	Halomonas	unclassified	AY505528.1	gg_id:101792	Halomonas variabilis str. GSP45
8880	0.495853	Proteobacteria	Alphaproteobacteria	Rhodobacterales	Hyphomonadaceae	unclassified	unclassified	AJ617875.1	gg_id:110283	oxic-anoxic interphase flooded paddy soil clone D14429
8788	0.49579	Proteobacteria	Alphaproteobacteria	Rhodospirillales	Rhodospirillaceae	Tistrella	Tistrella mobilis	AB071665.1	gg_id:67722	Tistrella mobilis
4294	0.495686	Proteobacteria	Betaproteobacteria	Rhodocyclales	Rhodocyclaceae	Azospira	unclassified	AY277622.1	gg_id:101136	Azospira oryzae str. GR-1
8616	0.494679	Proteobacteria	Alphaproteobacteria	Sphingomonadales	Sphingomonadaceae	Sphingomonas	unclassified	AY328740.1	gg_id:89525	drinking water system simulator clone DSSD41
10651	0.494554	Tenericutes	Mollicutes	Entomoplasmatales	Entomoplasmataceae	unclassified	unclassified	AY177627.1	gg_id:78432	Mesoplasma photuris str. ATCC 49581; PUPA-2
4465	0.494345	Proteobacteria	Gammaproteobacteria	Chromatiales	Chromatiaceae	unclassified	unclassified	AACY01032263.1	gg_id:105207	Sargasso Sea
4209	0.493741	Proteobacteria	Gammaproteobacteria	Chromatiales	Chromatiaceae	unclassified	unclassified	AY796036.1	gg_id:108755	gold mine bore hole clone 47mm23
2430	0.493679	Proteobacteria	Gammaproteobacteria	Pseudomonadales	Pseudomonadaceae	Pseudomonas	unclassified	AB108691.1	gg_id:83881	Pseudomonas putida str. AN2
9698	0.493275	Proteobacteria	Alphaproteobacteria	Rickettsiales	Pelagibacteraceae	Candidatus Pelagibacter	unclassified	U75649.1	gg_id:5898	marine planktonic clone SAR193
5850	0.49322	Firmicutes	Bacilli	Bacillales	Bacillaceae	Bacillus	unclassified	AY310301.1	gg_id:88830	Bacillus subtilis str. BGSC 3A23
2196	0.492845	Proteobacteria	Gammaproteobacteria	Enterobacteriales	Enterobacteriaceae	unclassified	unclassified	AY131237.1	gg_id:59997	Erwinia papayae str. CFBP 11606
4156	0.492324	Proteobacteria	Betaproteobacteria	Rhodocyclales	Rhodocyclaceae	Thauera	Thauera chlorobenzoica	AF229887.1	gg_id:36677	Thauera aromatica str. 3BB1
4755	0.492178	Proteobacteria	Gammaproteobacteria	Alteromonadales	Alteromonadaceae	Agarivorans	Agarivorans albus	AB076557.1	gg_id:60317	Agarivorans albus str. MKT 82
686	0.492102	Actinobacteria	Actinobacteria	Actinomycetales	Streptomycetaceae	Streptomyces	unclassified	AY094368.1	gg_id:66695	Streptomyces aureus str. B7319
9912	0.492032	Tenericutes	Mollicutes	Acholeplasmatales	Acholeplasmataceae	Candidatus Phytoplasma	unclassified	AY180946.1	gg_id:106611	Aster yellows phytoplasma str. ParsD4
2285	0.491907	Proteobacteria	Gammaproteobacteria	Oceanospirillales	Halomonadaceae	Halomonas	unclassified	AB166898.1	gg_id:101344	Halomonas sp. str. TNB I57
10912	0.491643	Firmicutes	Clostridia	Clostridiales	Clostridiaceae	Clostridium	unclassified	AB081585.1	gg_id:71518	Clostridiaceae str. A4d
8246	0.49158	Bacteroidetes	Bacteroidia	Bacteroidales	RikenellaceaeII	unclassified	unclassified	AB185559.1	gg_id:101991	rumen clone F23-G06
6248	0.491518	Firmicutes	Bacilli	Bacillales	Bacillaceae	Bacillus	unclassified	AB018487.1	gg_id:14748	Bacillus subtilis str. ATCC 21331
9541	0.491435	Proteobacteria	Alphaproteobacteria	Rickettsiales	Rickettsiaceae	Rickettsia	unclassified	U11012.1	gg_id:5940	Rickettsia amblyommii str. MO 85-1084
9458	0.491178	Proteobacteria	Alphaproteobacteria	Rickettsiales	Pelagibacteraceae	Candidatus Pelagibacter	unclassified	AB186979.1	gg_id:107253	Mariana trough hydrothermal vent water 0.2micro-m filterable fraction clone MT-NB22
4065	0.490956	Proteobacteria	Betaproteobacteria	Burkholderiales	Alcaligenaceae	unclassified	unclassified	X92415.1	gg_id:6857	Alcaligenes sp. str. L6
2814	0.490907	Proteobacteria	Gammaproteobacteria	Enterobacteriales	Enterobacteriaceae	Escherichia	unclassified	AF527826.1	gg_id:71573	Escherichia coli str. RREC II
8531	0.490587	Proteobacteria	Alphaproteobacteria	Sphingomonadales	Erythrobacteraceae	unclassified	unclassified	AY135668.1	gg_id:91093	Southern Ocean clone ANT18/2_94
88	0.49049	Actinobacteria	Actinobacteria	Bifidobacteriales	Bifidobacteriaceae	Bifidobacterium	unclassified	AY278612.1	gg_id:87249	Bifidobacteriaceae genomosp. C1
8816	0.490455	Cyanobacteria	Oscillatoriophycideae	Oscillatoriales	Oscillatoriaceae	Oscillatoria	unclassified	AB045961.1	gg_id:70663	Oscillatoria princeps str. NIVA CYA 150
8698	0.489962	Bacteroidetes	Flavobacteria	Flavobacteriales	Flavobacteriaceae	unclassified	unclassified	AY694003.1	gg_id:102333	Calefactosor algoritergicola str. APA-1
1250	0.489795	Actinobacteria	Actinobacteria	Actinomycetales	Corynebacteriaceae	Corynebacterium	unclassified	AJ314919.1	gg_id:61783	Corynebacterium appendicis str. DSM 44531T IMMIB R-3491
8249	0.489795	Proteobacteria	Alphaproteobacteria	Sphingomonadales	Sphingomonadaceae	Sphingopyxis	unclassified	Z73631.1	gg_id:6327	Sphingomonas sp str. RB2256
10715	0.489573	Firmicutes	Clostridia	Clostridiales	Ruminococcaceae	unclassified	unclassified	AB185613.1	gg_id:104581	rumen clone F24-E01
6042	0.489261	Firmicutes	Bacilli	Bacillales	Bacillaceae	Bacillus	unclassified	X60646.1	gg_id:14727	Bacillus subtilis str. NCDO 1769
4384	0.489219	Proteobacteria	Gammaproteobacteria	Pseudomonadales	Moraxellaceae	Psychrobacter	unclassified	AJ309942.1	gg_id:51114	Psychrobacter immobilis str. DSM 7229T
2990	0.489177	Proteobacteria	Gammaproteobacteria	Pseudomonadales	Pseudomonadaceae	Pseudomonas	unclassified	AY267192.1	gg_id:106450	Pseudomonas veronii str. 16-6A
1146	0.488844	Actinobacteria	Actinobacteria	Bifidobacteriales	Bifidobacteriaceae	Bifidobacterium	unclassified	AY174108.1	gg_id:78797	Bifidobacterium psychraerophilum str. T16
2820	0.488816	Proteobacteria	Gammaproteobacteria	Pseudomonadales	Pseudomonadaceae	Pseudomonas	Pseudomonas oleovorans	AJ575816.1	gg_id:90761	Pseudomonas psychrotolerans str. C36
3809	0.488323	Proteobacteria	Gammaproteobacteria	Pseudomonadales	Moraxellaceae	Psychrobacter	unclassified	AY722804.1	gg_id:103680	Psychrobacter aquimaris str. SW-210
4276	0.488107	Proteobacteria	Gammaproteobacteria	Xanthomonadales	Xanthomonadaceae	Stenotrophomonas	unclassified	AJ131116.1	gg_id:7809	Stenotrophomonas maltophilia str. LMG 981
442	0.487982	Actinobacteria	Actinobacteria	Actinomycetales	Microbacteriaceae	Microbacterium	unclassified	AB004720.1	gg_id:12251	Microbacterium terrae str. IFO15300T
10666	0.487607	Firmicutes	Clostridia	Clostridiales	Veillonellaceae	unclassified	unclassified	AF407698.1	gg_id:60600	Great Artesian Basin clone G07
2613	0.487566	Proteobacteria	Gammaproteobacteria	Oceanospirillales	Saccharospirillaceae	Saccharospirillum	unclassified	AJ315983.1	gg_id:87158	Saccharospirillum impatiens str. EL-105 = DSM 12546
2805	0.487295	Chloroflexi	Anaerolineae	Anaerolineales	Anaerolinaceae	GN14	unclassified	AJ306741.2	gg_id:67038	DCP-dechlorinating consortium clone SHA-8
1759	0.487176	Actinobacteria	Actinobacteria	Actinomycetales	Streptomycetaceae	Streptomyces	unclassified	AF500071.1	gg_id:67018	Streptomyces phaeochromogenes str. DSM 40073
10805	0.487114	Firmicutes	Clostridia	Clostridiales	Lachnospiraceae	unclassified	unclassified	AB185671.1	gg_id:107768	rumen clone U28-B05
8805	0.48701	Proteobacteria	Alphaproteobacteria	Rhizobiales	Phyllobacteriaceae	unclassified	unclassified	Y15403.1	gg_id:5113	Aquamicrobium defluvii str. DSM 11603
3052	0.486857	Chloroflexi	Anaerolineae	Anaerolineales	Anaerolinaceae	DRC31	unclassified	AY548941.1	gg_id:104811	ANAMMOX sludge clone 2-1
279	0.486822	Actinobacteria	Actinobacteria	Actinomycetales	Actinomycetaceae	Actinomyces	unclassified	AJ427451.1	gg_id:82476	Actinomyces vaccimaxillae str. R10176T
10617	0.48676	Proteobacteria	Alphaproteobacteria	Rhizobiales	Bradyrhizobiaceae	Bradyrhizobium	Bradyrhizobium elkanii	AF417554.1	gg_id:21176	Bradyrhizobium elkanii str. DASA37005
8038	0.486656	Proteobacteria	Deltaproteobacteria	Entotheonellales	Entotheonellaceae	Candidatus Entotheonella	unclassified	AY493913.1	gg_id:136393	Fingerprinting aggregates soil clone 343
5551	0.48626	Spirochaetes	Spirochaetes	Spirochaetales	Spirochaetaceae	unclassified	unclassified	AY337319.1	gg_id:103241	Spirochaeta sp. str. M6
3694	0.486016	Thermi	Deinococci	Deinococcales	Deinococcaceae	Deinococcus	unclassified	AY250871.1	gg_id:86556	lichen-dominated Antarctic cryptoendolithic community clone FBP266 bacterium
9496	0.485488	Proteobacteria	Alphaproteobacteria	Rhizobiales	Methylobacteriaceae	Methylobacterium	unclassified	AF198624.1	gg_id:52319	Methylobacterium chloromethanicum str. CM4
10327	0.484933	Firmicutes	Clostridia	Clostridiales	Ruminococcaceae	unclassified	unclassified	AY570570.1	gg_id:108429	biodegraded Canadian oil reservoir clone PL-38B10
7832	0.484571	Proteobacteria	Deltaproteobacteria	Syntrophobacterales	Syntrophaceae	unclassified	unclassified	AJ306771.1	gg_id:66928	DCP-dechlorinating consortium clone SHA-42
3822	0.484287	Proteobacteria	Gammaproteobacteria	Xanthomonadales	Xanthomonadaceae	unclassified	unclassified	AB161360.1	gg_id:99159	Lysobacter brunescens str. KCTC 12130
1998	0.483981	Proteobacteria	Gammaproteobacteria	Enterobacteriales	Enterobacteriaceae	Z11926	secondary endosymbiont of Bemisia tabaci	AF400477.1	gg_id:50332	Secondary endosymbiont Bemisia tabaci clone MEX4 of
8557	0.483814	Proteobacteria	Alphaproteobacteria	Sphingomonadales	Sphingomonadaceae	Sphingopyxis	unclassified	AY563034.1	gg_id:100783	Sphingopyxis composta str. Kw07
5666	0.483578	Firmicutes	Bacilli	Lactobacillales	Lactobacillaceae	Lactobacillus	unclassified	X76328.1	gg_id:15144	Lactobacillus reuteri str. DSM 20016 T
77	0.48305	Actinobacteria	Actinobacteria	Actinomycetales	Micromonosporaceae	Micromonospora	unclassified	AJ626950.1	gg_id:102454	Micromonospora mirobrigensis str. WA201
1054	0.483015	Candidatus Poribacteria	unclassified	unclassified	unclassified	sfA	unclassified	AY485280.1	gg_id:111664	marine sponge clone 3
3302	0.482731	Proteobacteria	Gammaproteobacteria	Pseudomonadales	Pseudomonadaceae	Pseudomonas	unclassified	AF511513.1	gg_id:65392	Pseudomonas graminis SaU5
6971	0.482473	Firmicutes	Bacilli	Bacillales	Bacillaceae	Bacillus	unclassified	AJ544538.1	gg_id:101989	Bacillus subtilis str. US116
10038	0.482043	Firmicutes	Clostridia	Clostridiales	Clostridiaceae	Clostridium	unclassified	AF482449.1	gg_id:77496	granular sludge clone R6b7
3917	0.482036	Proteobacteria	Betaproteobacteria	Rhodocyclales	unclassified	sfE	unclassified	AJ518781.1	gg_id:75238	uranium mining waste pile clone JG37-AG-7 proteobacterium
910	0.481981	Actinobacteria	Actinobacteria	Actinomycetales	Streptomycetaceae	Streptomyces	unclassified	AY382292.2	gg_id:96357	Streptomyces chungwhensis str. AA-98
9133	0.481842	Proteobacteria	Deltaproteobacteria	Desulfobacterales	Nitrospinaceae	unclassified	unclassified	AJ535229.1	gg_id:78077	marine sediment above hydrate ridge clone Hyd89-13 proteobacterium
4029	0.481667	Proteobacteria	Gammaproteobacteria	Thiotrichales	Thiotrichaceae	unclassified	unclassified	AF110275.1	gg_id:81842	Beggiatoa sp. str. AA5A
10508	0.481404	Firmicutes	Clostridia	Clostridiales	Ruminococcaceae	unclassified	unclassified	AJ576369.1	gg_id:103744	hindgut homogenate Pachnoda ephippiata larva clone PeH56
6408	0.48048	Firmicutes	Bacilli	Bacillales	Alicyclobacillaceae	Alicyclobacillus	Alicyclobacillus acidoterrestris	AB042058.1	gg_id:18608	Alicyclobacillus acidoterrestris str. DSM 3923
124	0.480459	Actinobacteria	Actinobacteria	Actinomycetales	Micromonosporaceae	Micromonospora	unclassified	AB196715.1	gg_id:111029	Micromonospora krabiensis str. MA-1
7948	0.480376	Proteobacteria	Alphaproteobacteria	Caulobacterales	Caulobacteraceae	unclassified	unclassified	AY569007.1	gg_id:103285	Nitrobacteria hamadaniensis str. 104
4715	0.48023	Proteobacteria	Gammaproteobacteria	Alteromonadales	Pseudoalteromonadaceae	Pseudoalteromonas	unclassified	AF297958.1	gg_id:26328	Pseudoalteromonas flavipulchra str. NCIMB2033; KMM 3630; LMG 20361
4710	0.480014	Proteobacteria	Gammaproteobacteria	Pseudomonadales	Moraxellaceae	Psychrobacter	unclassified	AJ430829.1	gg_id:75780	Psychrobacter glacincola str. NF1
4403	0.479764	Proteobacteria	Gammaproteobacteria	Xanthomonadales	Xanthomonadaceae	Stenotrophomonas	unclassified	AJ293471.1	gg_id:52247	Stenotrophomonas maltophilia str. e-a1
3874	0.47948	Proteobacteria	Gammaproteobacteria	Chromatiales	Chromatiaceae	unclassified	unclassified	AB186842.1	gg_id:103037	polychlorinated dioxin dechlorinating microcosm clone TSBX13
5124	0.47932	Proteobacteria	Betaproteobacteria	Burkholderiales	Oxalobacteraceae	Herbaspirillum	Herbaspirillum seropedicae	AY191274.1	gg_id:80833	Herbaspirillum seropedicae str. ZA95
2565	0.479305	Proteobacteria	Gammaproteobacteria	Enterobacteriales	Enterobacteriaceae	unclassified	unclassified	AF476103.1	gg_id:63940	Dysmicoccus brevipes symbiont
10274	0.479125	Tenericutes	Mollicutes	Acholeplasmatales	Acholeplasmataceae	Candidatus Phytoplasma	unclassified	AY389821.2	gg_id:100138	Aster yellows phytoplasma str. AY-S
748	0.478702	Actinobacteria	Actinobacteria	Actinomycetales	Micromonosporaceae	Micromonospora	unclassified	AY221499.1	gg_id:83284	Micromonospora sp. str. N0161
2974	0.478452	Proteobacteria	Gammaproteobacteria	Oceanospirillales	Alteromonadaceae	Candidatus Endobugula	unclassified	AY532642.1	gg_id:105318	Bugula simplex symbiont
6066	0.478243	Firmicutes	Bacilli	Bacillales	Bacillaceae	Bacillus	unclassified	AJ494729.1	gg_id:63744	Bacillus pumilus EI-26-5
247	0.477909	Actinobacteria	Actinobacteria	Actinomycetales	Streptomycetaceae	Streptomyces	unclassified	AJ399488.1	gg_id:48118	Streptomyces griseorubiginosus str. ISP 5469
4391	0.477729	Proteobacteria	Betaproteobacteria	Methylophilales	Methylophilaceae	Methylotenera	unclassified	AF289172.1	gg_id:70311	planktonic freshwater clone PRD01B012B
6399	0.477486	Firmicutes	Bacilli	Bacillales	Bacillaceae	Bacillus	unclassified	AY553098.1	gg_id:104407	Bacillus subtilis str. MO5
250	0.477062	Actinobacteria	Actinobacteria	Actinomycetales	Streptomycetaceae	Streptomyces	unclassified	AY094366.1	gg_id:66697	Streptomyces laceyi str. c765
938	0.476374	Actinobacteria	Actinobacteria	Actinomycetales	Nocardiaceae	Nocardia	unclassified	Z82238.1	gg_id:25221	Nocardia otitidiscaviarum str. N230
4115	0.475312	Proteobacteria	Betaproteobacteria	Burkholderiales	Burkholderiaceae	Burkholderia	unclassified	AB030584.1	gg_id:31991	Burkholderia ubonensis str. GTC-P3-415
8976	0.474895	Proteobacteria	Alphaproteobacteria	Rhizobiales	Phyllobacteriaceae	Parvibaculum	unclassified	AB186822.1	gg_id:101875	polychlorinated dioxin dechlorinating microcosm clone TSBW32
2827	0.47484	Bacteroidetes	Sphingobacteria	Sphingobacteriales	Flammeovirgaceae	unclassified	unclassified	AB078075.1	gg_id:58614	Flexibacter tractuosus str. IFO 16038
9702	0.474562	Tenericutes	Mollicutes	Acholeplasmatales	Acholeplasmataceae	Candidatus Phytoplasma	unclassified	AY495702.1	gg_id:99151	polystachya phytoplasma str. Aphanamixis yellows
7115	0.474484	Firmicutes	Bacilli	Bacillales	Bacillaceae	Bacillus	unclassified	AY260861.1	gg_id:82672	Bacillus pumilus str. WN694
1030	0.474172	Actinobacteria	Actinobacteria	Actinomycetales	Micromonosporaceae	Micromonospora	unclassified	AB196710.1	gg_id:110860	Micromonospora chaiyaphumensis str. MC5-1
5277	0.474089	Proteobacteria	Gammaproteobacteria	Xanthomonadales	Xanthomonadaceae	Lysobacter	unclassified	AY557615.1	gg_id:101503	Silanimonas lenta str. 25-4
173	0.473534	Actinobacteria	Actinobacteria	Actinomycetales	Microbacteriaceae	Rathayibacter	Rathayibacter caricis	AF159364.1	gg_id:21685	Rathayibacter caricis str. VKM Ac-1799
6229	0.473457	Spirochaetes	Spirochaetes	Spirochaetales	Spirochaetaceae	Treponema	unclassified	AY735103.1	gg_id:102578	Spirochaeta taiwanensis str. K1LY
10924	0.473339	Proteobacteria	Alphaproteobacteria	Rickettsiales	Pelagibacteraceae	Candidatus Pelagibacter	unclassified	AY458633.1	gg_id:136965	Monterey Bay Coastal Ocean Microbial Observatory sequencing marine waters clone EBAC750-11E01
9253	0.473096	Firmicutes	Clostridia	Clostridiales	Lachnospiraceae	unclassified	unclassified	AY854367.1	gg_id:110168	herbivore gastrointestinal tract clone Thompsons93
8822	0.472894	Proteobacteria	Deltaproteobacteria	Syntrophobacterales	Syntrophobacteraceae	unclassified	unclassified	AF407700.1	gg_id:60598	Great Artesian Basin clone G13
8372	0.472672	Acidobacteria	Acidobacteria	Acidobacteriales	Acidobacteriaceae	Candidatus Koribacter	Candidatus Koribacter versatilis	AJ292576.1	gg_id:38048	PCB-polluted soil clone WD217
5732	0.472512	Firmicutes	Bacilli	Bacillales	Bacillaceae	Bacillus	unclassified	AY530750.1	gg_id:101337	Bacillus subtilis str. Akira3
9865	0.472311	Firmicutes	Clostridia	Clostridiales	Lachnospiraceae	unclassified	unclassified	AY854278.2	gg_id:109967	herbivore gastrointestinal tract clone CATTLE_16
3155	0.472144	Proteobacteria	Gammaproteobacteria	Oceanospirillales	Halomonadaceae	Halomonas	unclassified	AF212202.2	gg_id:40996	Halomonas neptunia str. Eplume1; ATCC BAA-805; CECT 5815; DSM 15720; CCM 7107
2801	0.47195	Proteobacteria	Gammaproteobacteria	Oceanospirillales	Halomonadaceae	Candidatus Portiera	unclassified	AACY01056240.1	gg_id:138696	genome shotgun sequencing Sargasso Sea
310	0.471922	Actinobacteria	Actinobacteria	Actinomycetales	Streptomycetaceae	Streptomyces	unclassified	AJ391820.1	gg_id:49805	Streptomyces hygroscopicus str. NRRL 2387T
1288	0.471811	Chloroflexi	Anaerolineae	Anaerolineales	Anaerolinaceae	A4b	unclassified	AJ347035.1	gg_id:60174	sponge clone TK16
8954	0.471755	Cyanobacteria	Nostocophycideae	Nostocales	Nostocaceae	Dolichospermum	unclassified	AY196086.1	gg_id:88724	Aphanizomenon gracile 'Aph NH-5' str. Aph NH-5
1718	0.471567	Lentisphaerae	Lentisphaerae	Lentisphaerales	Lentisphaeraceae	Lentisphaera	Lentisphaera araneosa	AY390429.1	gg_id:111528	Lentisphaera araneosa str. HTCC2160
340	0.471262	VHS-B3-43	unclassified	unclassified	unclassified	sfA	unclassified	AY592662.1	gg_id:100607	deep-sea mud volcano clone Napoli-2B-40; BC07-2B-40
1973	0.471172	Chloroflexi	Anaerolineae	Anaerolineales	Anaerolinaceae	DRC31	unclassified	AJ412677.1	gg_id:63984	denitrifying reactor clone 131
6366	0.471123	Firmicutes	Bacilli	Lactobacillales	Carnobacteriaceae	unclassified	unclassified	AJ410303.1	gg_id:55895	Allofustis seminis str. CCUG 45438
6524	0.470546	Firmicutes	Bacilli	Lactobacillales	Lactobacillaceae	Lactobacillus	unclassified	AB107638.1	gg_id:84781	Lactobacillus kitasatonis str. JCM 1039
2396	0.470366	Proteobacteria	Gammaproteobacteria	Enterobacteriales	Enterobacteriaceae	Serratia	unclassified	AY253924.1	gg_id:83887	Serratia liquefaciens k 100
3974	0.470289	Proteobacteria	Gammaproteobacteria	Alteromonadales	Colwelliaceae	Colwellia	Colwellia rossensis	U14581.1	gg_id:8850	Colwellia rossensis str. ACAM 608 S51-W<gv>1
10665	0.470255	Firmicutes	Clostridia	Clostridiales	Lachnospiraceae	unclassified	unclassified	AF371587.1	gg_id:68843	swine intestine clone p-393-o3
9768	0.470046	Proteobacteria	Alphaproteobacteria	Rhizobiales	Hyphomicrobiaceae	Hyphomicrobium	unclassified	Y14304.1	gg_id:4635	Hyphomicrobium aestuarii str. DSM 1564
8230	0.469838	Proteobacteria	Alphaproteobacteria	Rhodospirillales	Rhodospirillaceae	unclassified	unclassified	AJ535710.1	gg_id:100274	Stella humosa str. DSM5900
280	0.469538	Actinobacteria	Actinobacteria	Actinomycetales	Streptomycetaceae	Streptomyces	unclassified	AB026211.1	gg_id:54520	Streptomyces scabiei str. LQH-4
5032	0.469116	Proteobacteria	Gammaproteobacteria	Xanthomonadales	Xanthomonadaceae	unclassified	unclassified	AY676483.2	gg_id:99509	bovine teat canal clone B-45
6446	0.469011	Acidobacteria	Acidobacteria	Acidobacteriales	Acidobacteriaceae	unclassified	unclassified	AF013534.2	gg_id:1828	soil clone C112
2752	0.468678	Proteobacteria	Gammaproteobacteria	Pseudomonadales	Pseudomonadaceae	Azorhizophilus	unclassified	AF302795.1	gg_id:31434	Pseudomonas indica
3680	0.468678	Proteobacteria	Gammaproteobacteria	Xanthomonadales	Xanthomonadaceae	Xylella	Xylella fastidiosa	AF159575.1	gg_id:7847	Xylella fastidiosa str. CVC93-2
7853	0.468671	Proteobacteria	Alphaproteobacteria	Sphingomonadales	Sphingomonadaceae	Sphingomonas	unclassified	AF443567.1	gg_id:90645	semiarid soil clone C-CF-15
2755	0.468656	Proteobacteria	Gammaproteobacteria	Enterobacteriales	Enterobacteriaceae	Baumannia	Baumannia cicadellinicola	AF489427.1	gg_id:80483	Baumannia cicadellinicola
2009	0.468177	Proteobacteria	Alphaproteobacteria	Rhodobacterales	Rhodobacteraceae	unclassified	unclassified	AF368182.1	gg_id:66834	EBPR sludge clone SBRA145
2563	0.467816	Chloroflexi	Anaerolineae	Anaerolineales	Anaerolinaceae	unclassified	unclassified	AJ306793.1	gg_id:66911	DCP-dechlorinating consortium clone SHD-14
1678	0.467476	Actinobacteria	Actinobacteria	Actinomycetales	Streptomycetaceae	Streptomyces	unclassified	AY207599.1	gg_id:101288	Streptomyces scabiei str. KACC 20222
928	0.46735	Actinobacteria	Actinobacteria	Acidimicrobiales	Acidimicrobiaceae	unclassified	unclassified	AY395429.1	gg_id:102636	pasture soil clone EB1110
10412	0.467087	Proteobacteria	Alphaproteobacteria	Rhodospirillales	Rhodospirillaceae	unclassified	unclassified	AY598790.1	gg_id:102860	Germany: Lake Staffelsee clone SS31
9536	0.466927	Proteobacteria	Alphaproteobacteria	Rhizobiales	Bradyrhizobiaceae	Bradyrhizobium	Bradyrhizobium elkanii	AF417553.1	gg_id:49609	Bradyrhizobium elkanii str. DASA38001
2821	0.466726	Chloroflexi	TK17	mle1-48	unclassified	sfA	unclassified	AY753393.1	gg_id:101541	heating system biofilm clone SK47
10303	0.466691	Firmicutes	Clostridia	Clostridiales	Ruminococcaceae	unclassified	unclassified	AJ488075.1	gg_id:66188	chlorobenzene-degrading consortium clone IA-24
2004	0.466476	Proteobacteria	Gammaproteobacteria	Enterobacteriales	Enterobacteriaceae	Yersinia	unclassified	AF366385.1	gg_id:50988	Yersinia ruckeri str. ATCC 29473
8695	0.46642	Cyanobacteria	4C0d-2	mle1-12	unclassified	sfB	unclassified	AY093470.1	gg_id:63113	deep marine sediment clone MB-B2-105
3695	0.466004	Proteobacteria	Betaproteobacteria	Rhodocyclales	Rhodocyclaceae	Thauera	Thauera chlorobenzoica	AF229882.1	gg_id:69798	Thauera aromatica str. 3CB3
7784	0.465392	Proteobacteria	Alphaproteobacteria	Sphingomonadales	Erythrobacteraceae	unclassified	unclassified	AY739662.1	gg_id:102242	Erythrobacter luteolus str. SW-109
9904	0.465211	Proteobacteria	Alphaproteobacteria	Rickettsiales	Rickettsiaceae	Wolbachia	unclassified	AJ548799.1	gg_id:102098	Wolbachia pipientis
8016	0.464926	Proteobacteria	Alphaproteobacteria	Sphingomonadales	Sphingomonadaceae	unclassified	unclassified	AY328823.1	gg_id:89712	drinking water Y20
1888	0.464891	Proteobacteria	Gammaproteobacteria	Oceanospirillales	Alteromonadaceae	ND137	unclassified	AB052968.1	gg_id:41721	Pseudomonas sp. PE1
8495	0.464809	Proteobacteria	Alphaproteobacteria	Rhodospirillales	Rhodospirillaceae	unclassified	unclassified	AACY01008919.1	gg_id:138694	genome shotgun sequencing Sargasso Sea
3753	0.46471	Proteobacteria	Gammaproteobacteria	Thiotrichales	Thiotrichaceae	Leucothrix	unclassified	AY531559.1	gg_id:107157	Indian Ocean hydrothermal vent clone SF_C7-H11
1194	0.464648	Actinobacteria	Actinobacteria	Actinomycetales	Streptomycetaceae	Streptomyces	unclassified	AF454764.1	gg_id:37181	Streptomyces lateritius str. AS4.1427; JCM4389T
2556	0.464586	Proteobacteria	Gammaproteobacteria	Vibrionales	Vibrionaceae	Vibrio	unclassified	AY292927.1	gg_id:101945	Vibrio lentus str. SI01
1918	0.464392	Proteobacteria	Gammaproteobacteria	Oceanospirillales	Halomonadaceae	Halomonas	Halomonas anticariensis	AY489405.1	gg_id:101840	Halomonas anticariensis str. FP35
5820	0.463697	Firmicutes	Bacilli	Bacillales	Paenibacillaceae	Paenibacillus	unclassified	AB045097.1	gg_id:100154	Bacillus sp. str. HSCC 1649T (IK-5)
1255	0.463676	Actinobacteria	Actinobacteria	Actinomycetales	Nocardiaceae	Nocardia	unclassified	AB084448.1	gg_id:92185	Nocardia transvalensis str. IFM 10065
1754	0.463259	WS3	PRR-12	wb1_H11	unclassified	sfA	unclassified	AF317770.1	gg_id:136806	Nullarbor cave clone wb1_H11
4608	0.463182	Proteobacteria	Gammaproteobacteria	Pseudomonadales	Moraxellaceae	Psychrobacter	unclassified	AJ430827.1	gg_id:77174	Psychrobacter fozii str. NF23
4502	0.463169	Proteobacteria	Gammaproteobacteria	Xanthomonadales	Xanthomonadaceae	unclassified	unclassified	AJ311653.1	gg_id:71415	Fulvimonas soli str. LMG 19981T
6875	0.463147	Firmicutes	Bacilli	Lactobacillales	Streptococcaceae	Streptococcus	unclassified	X89237.1	gg_id:135882	Streptococcus pyogenes str. serotype M49 CS101
8758	0.463043	Proteobacteria	Alphaproteobacteria	Rhizobiales	Rhizobiaceae	Rhizobium	unclassified	AY509210.1	gg_id:107049	Rhizobium etli str. S1
2958	0.462836	Proteobacteria	Gammaproteobacteria	Pseudomonadales	Pseudomonadaceae	Pseudomonas	unclassified	AJ308298.1	gg_id:51733	Pseudomonas agarici ICMP 2656
9134	0.462614	Cyanobacteria	Oscillatoriophycideae	Chroococcales	Cyanobacteriaceae	unclassified	unclassified	AF132771.1	gg_id:3158	Cyanothece sp. str. ATCC 51142
1112	0.462391	Chlorobi	Ignavibacteria	Ignavibacteriales	Ignavibacteriaceae	unclassified	unclassified	AB186808.1	gg_id:101598	polychlorinated dioxin dechlorinating microcosm clone TSBX31
8986	0.461836	Proteobacteria	Alphaproteobacteria	Rhodospirillales	Rhodospirillaceae	unclassified	unclassified	AJ581348.1	gg_id:92371	Mediterranean sponge clone E01-9C-5
6772	0.46132	Spirochaetes	Spirochaetes	Spirochaetales	Spirochaetaceae	SA-8	unclassified	AY214182.1	gg_id:81100	benzene-contaminated groundwater clone ZZ12C6
9805	0.461252	Proteobacteria	Alphaproteobacteria	Rhizobiales	Beijerinckiaceae	Methylocella	Methylocella palustris	AJ563926.1	gg_id:104947	Methylocella palustris str. Ch3
214	0.461141	Actinobacteria	Actinobacteria	Actinomycetales	Microbacteriaceae	Microbacterium	unclassified	X77444.1	gg_id:12197	Microbacterium liquefaciens str. DSM 20638
9915	0.461058	Tenericutes	Mollicutes	Acholeplasmatales	Acholeplasmataceae	Acholeplasma	unclassified	AY538164.1	gg_id:103388	Acholeplasma cavigenitalium str. GP3
1510	0.461002	Actinobacteria	Actinobacteria	Actinomycetales	Corynebacteriaceae	Corynebacterium	unclassified	AY101388.1	gg_id:65331	Boyliae praeputiale str. FD234
6104	0.46082	Firmicutes	Bacilli	Bacillales	Bacillaceae	Bacillus	unclassified	AB190040.2	gg_id:156768	Bacillus megaterium str. N-18-25-9
3742	0.460752	Proteobacteria	Gammaproteobacteria	Xanthomonadales	Xanthomonadaceae	Stenotrophomonas	unclassified	AY040357.1	gg_id:64287	Stenotrophomonas maltophilia str. LMG 20578
10843	0.460724	Proteobacteria	Alphaproteobacteria	Rhizobiales	Bradyrhizobiaceae	unclassified	unclassified	D14507.1	gg_id:4939	Bradyrhizobium sp str. 55S
2680	0.460391	Proteobacteria	Alphaproteobacteria	Rhodobacterales	Rhodobacteraceae	unclassified	unclassified	AF365994.1	gg_id:32894	marine str. BBAT3
5762	0.460383	Firmicutes	Bacilli	Bacillales	Bacillaceae	Bacillus	unclassified	AY509228.1	gg_id:104385	Bacillus niacini str. S154
7320	0.460216	Proteobacteria	Alphaproteobacteria	Rhodospirillales	Rhodospirillaceae	unclassified	unclassified	AY625147.1	gg_id:105948	perchloroethylene-contaminated ground water clone L-3
8642	0.460098	Actinobacteria	Actinobacteria	Coriobacteriales	Coriobacteriaceae	unclassified	unclassified	AB185602.1	gg_id:99332	rumen clone F24-D02
4010	0.459946	Proteobacteria	Gammaproteobacteria	Xanthomonadales	Xanthomonadaceae	unclassified	unclassified	AJ604540.1	gg_id:102773	Collembola-associated clone za04
8473	0.459918	Bacteroidetes	Bacteroidia	Bacteroidales	RikenellaceaeII	unclassified	unclassified	AB186809.1	gg_id:101774	polychlorinated dioxin dechlorinating microcosm clone TSAC21
2028	0.459869	Bacteroidetes	Sphingobacteria	Sphingobacteriales	Flexibacteraceae	Flexibacter	Flexibacter flexilis	AB078053.1	gg_id:58635	Flexibacter flexilis str. IFO 16027
1571	0.459863	Actinobacteria	Actinobacteria	Actinomycetales	Nocardiaceae	Rhodococcus	unclassified	AY833095.1	gg_id:110649	Rhodococcus erythropolis Ph25
3784	0.459807	Proteobacteria	Betaproteobacteria	Burkholderiales	Burkholderiaceae	Burkholderia	unclassified	AY741358.1	gg_id:102703	Burkholderia cepacia str. ATCC 55487
8393	0.459057	Gemmatimonadetes	Gemmatimonadetes	Gemmatimonadales	Gemmatimonadaceae	unclassified	unclassified	AY102345.1	gg_id:65443	heavy metal-contaminated soil clone a13101
5180	0.459057	Proteobacteria	Gammaproteobacteria	Xanthomonadales	Xanthomonadaceae	Stenotrophomonas	unclassified	AJ293466.1	gg_id:39173	Stenotrophomonas maltophilia str. e-p20
2268	0.45898	Proteobacteria	Alphaproteobacteria	Rhodobacterales	Rhodobacteraceae	unclassified	unclassified	AY145589.1	gg_id:74007	10e-6 dilution marine samples Weser estuary clone DC5-80-3 proteobacterium
10623	0.458952	Firmicutes	Clostridia	Clostridiales	Lachnospiraceae	unclassified	unclassified	AY854265.2	gg_id:109551	herbivore gastrointestinal tract clone CATTLE_3
1911	0.458674	Proteobacteria	Gammaproteobacteria	Oceanospirillales	Halomonadaceae	Halomonas	unclassified	AF212203.2	gg_id:35278	Halomonas sp. str. Eplume3.D3
4917	0.458535	Proteobacteria	Betaproteobacteria	Burkholderiales	Burkholderiaceae	Burkholderia	Burkholderia andropogonis	AB021422.1	gg_id:7190	Burkholderia andropogonis str. ATCC 19311T
3589	0.458208	Proteobacteria	Gammaproteobacteria	Xanthomonadales	Xanthomonadaceae	Stenotrophomonas	unclassified	AJ293474.1	gg_id:23220	Stenotrophomonas maltophilia str. e-a22
5223	0.458112	Proteobacteria	Betaproteobacteria	Rhodocyclales	Rhodocyclaceae	Thauera	Thauera chlorobenzoica	AF123264.1	gg_id:6759	Thauera chlorobenzoica str. 3CB-1
10559	0.458091	Firmicutes	Clostridia	Clostridiales	Ruminococcaceae	unclassified	unclassified	AY212772.1	gg_id:101572	equine manure clone wet70
9260	0.458007	Tenericutes	Mollicutes	Acholeplasmatales	Acholeplasmataceae	Candidatus Phytoplasma	unclassified	AY075038.1	gg_id:55023	Mulberry dwarf phytoplasma str. MD-ko
145	0.457347	Actinobacteria	Actinobacteria	Actinomycetales	Streptomycetaceae	Streptomyces	unclassified	U94490.1	gg_id:11925	Streptomyces thermocarboxydus str. DSM 44293
9701	0.457306	Proteobacteria	Alphaproteobacteria	Rhizobiales	Methylobacteriaceae	Methylobacterium	unclassified	AY251818.2	gg_id:84672	Methylobacterium populi str. BJ001; ATCC BAA-705; NCIMB 13946
9787	0.457029	Proteobacteria	Alphaproteobacteria	Rhizobiales	Bradyrhizobiaceae	Bradyrhizobium	Bradyrhizobium elkanii	AF293376.1	gg_id:56127	Bradyrhizobium elkanii str. USDA 23
10669	0.456902	Proteobacteria	Alphaproteobacteria	Rhizobiales	Bradyrhizobiaceae	unclassified	unclassified	AY649440.1	gg_id:99283	Bradyrhizobium japonicum str. BR3288
4043	0.456751	Proteobacteria	Gammaproteobacteria	Xanthomonadales	Xanthomonadaceae	Stenotrophomonas	unclassified	AJ131909.1	gg_id:7832	Stenotrophomonas maltophilia str. LMG 11003
[truncated: 1,477 more rows]

## Sheet: TableS5
Table S5. Taxa related to richer communities by SAM (estimated p<0.05, q<0.05)
[truncated: 1,335 more rows]

[truncated: 5 more sheets: TableS6, TableS7, TableS8, TableS9, TableS10]
